# Supplementary material for: Enhancement of postharvest longan fruit quality through chitosan (CTS)-induced modulation of energy and proline metabolism
Source: Sci Rep. 2025 Sep 29;15:33408. doi: 10.1038/s41598-025-18761-w (PMC12479863; doi:10.1038/s41598-025-18761-w)
Supplement: Supplementary file 2 — Supplementary Material 2 [file 41598_2025_18761_MOESM2_ESM.xlsx]

## Sheet: Sheet1
KEGG_A_class	KEGG_B_class	Pathway	192all_contained (57)	All (6276)	Pvalue	Qvalue	Pathway ID	Genes	K_IDs	Pathway
Genetic Information Processing	Folding, sorting and degradation	Protein processing in endoplasmic reticulum	10	303	0.000338613	0.0176079	ko04141	Dil.01g016650.1(HSP70);Dil.02g003140.1(HSP21);Dil.03g000570.1(HSP17.4B);Dil.04g024370.1(HSP70);Dil.07g016870.1(RMA1H1);Dil.08g020160.1(HSP16.9C);Dil.10g018620.1(HSP21);Dil.11g012760.1(HSP22.7);Dil.13g004160.1(HSP18.1);Dil.14g004130.1(HSP18.1)	K03283+K13993+K13993+K03283+K10666+K13993+K13993+K13993+K13993+K13993	Protein processing in endoplasmic reticulum
Metabolism	Lipid metabolism	Steroid biosynthesis	4	50	0.00103222	0.0268378	ko00100	Dil.03g014930.1(DWF5);Dil.03g015270.1(DWF5);Dil.10g005750.1(DIM);Dil.15g008390.1(CPI1)	K00213+K00213+K09828+K08246	Steroid biosynthesis
Metabolism	Glycan biosynthesis and metabolism	Glycosphingolipid biosynthesis - globo and isoglobo series	2	19	0.0125517	0.217563	ko00603	Dil.10g005970.1(AGAL1);Dil.10g022550.1(HEXO2)	K07407+K12373	Glycosphingolipid biosynthesis - globo and isoglobo series
Environmental Information Processing	Signal transduction	Plant hormone signal transduction	7	310	0.0212339	0.27604	ko04075	Dil.01g013420.1(XTH23);Dil.01g013470.1(XTH23);Dil.01g013480.1(XTH23);Dil.01g013490.1(XTH22);Dil.06g010410.1(SAPK2);Dil.09g003310.1(ARF5);Dil.09g008630.1(IAA8)	K14504+K14504+K14504+K14504+K14498+K14486+K14484	Plant hormone signal transduction
Metabolism	Carbohydrate metabolism	Amino sugar and nucleotide sugar metabolism	4	164	0.0609817	0.482339	ko00520	Dil.01g010450.1(CBR2);Dil.09g024320.1(At4g10260);Dil.10g022550.1(HEXO2);Dil.11g014160.1(Xyl2)	K00326+K00847+K12373+K15920	Amino sugar and nucleotide sugar metabolism
Metabolism	Glycan biosynthesis and metabolism	Glycosphingolipid biosynthesis - ganglio series	1	7	0.0618981	0.482339	ko00604	Dil.10g022550.1(HEXO2)	K12373	Glycosphingolipid biosynthesis - ganglio series
Metabolism	Carbohydrate metabolism	Galactose metabolism	3	102	0.0649303	0.482339	ko00052	Dil.04g012470.1(GOLS1);Dil.10g005970.1(AGAL1);Dil.15g004850.1(GALM)	K18819+K07407+K01785	Galactose metabolism
Metabolism	Biosynthesis of other secondary metabolites	Flavone and flavonol biosynthesis	1	9	0.078881	0.512726	ko00944	Dil.07g016100.1(F3GGT1)	K22794	Flavone and flavonol biosynthesis
Metabolism	Glycan biosynthesis and metabolism	Other types of O-glycan biosynthesis	1	12	0.10379	0.599678	ko00514	Dil.14g000390.1(XEG113)	K20784	Other types of O-glycan biosynthesis
Metabolism	Carbohydrate metabolism	Pentose and glucuronate interconversions	3	131	0.115624	0.601244	ko00040	Dil.01g002600.1(PME32);Dil.03g000310.1(PECS-1.1);Dil.04g011040.1(PME7)	K01051+K01051+K01051	Pentose and glucuronate interconversions
Metabolism	Carbohydrate metabolism	Fructose and mannose metabolism	2	75	0.148091	0.622563	ko00051	Dil.04g024830.1(TPIP1);Dil.09g024320.1(At4g10260)	K01803+K00847	Fructose and mannose metabolism
Metabolism	Energy metabolism	Photosynthesis - antenna proteins	1	19	0.159368	0.622563	ko00196	Dil.04g029490.1(LHCB4.3)	K08915	Photosynthesis - antenna proteins
Metabolism	Metabolism of cofactors and vitamins	Vitamin B6 metabolism	1	19	0.159368	0.622563	ko00750	Dil.03g003580.1(At1g17710)	K13248	Vitamin B6 metabolism
Metabolism	Glycan biosynthesis and metabolism	Glycosaminoglycan degradation	1	21	0.174615	0.622563	ko00531	Dil.10g022550.1(HEXO2)	K12373	Glycosaminoglycan degradation
Metabolism	Biosynthesis of other secondary metabolites	Stilbenoid, diarylheptanoid and gingerol biosynthesis	1	28	0.225872	0.622563	ko00945	Dil.10g018660.1(SAT)	K13065	Stilbenoid, diarylheptanoid and gingerol biosynthesis
Organismal Systems	Environmental adaptation	Plant-pathogen interaction	5	378	0.258023	0.622563	ko04626	Dil.01g002810.1(FDH);Dil.03g011970.1(PTI6);Dil.10g020100.1(PBS1);Dil.14g017830.1(CML46);MSTRG.16045(EIX2)	K15397+K13434+K13430+K02183+K13466	Plant-pathogen interaction
Genetic Information Processing	Transcription	Spliceosome	3	197	0.265254	0.622563	ko03040	Dil.01g016650.1(HSP70);Dil.04g024370.1(HSP70);MSTRG.20789(STA1)	K03283+K03283+K12855	Spliceosome
Metabolism	Glycan biosynthesis and metabolism	Other glycan degradation	1	37	0.2872	0.622563	ko00511	Dil.10g022550.1(HEXO2)	K12373	Other glycan degradation
Metabolism	Amino acid metabolism	Arginine biosynthesis	1	38	0.293712	0.622563	ko00220	Dil.12g015120.1(GDH2)	K00261	Arginine biosynthesis
Metabolism	Lipid metabolism	Fatty acid elongation	1	40	0.306561	0.622563	ko00062	Dil.01g002810.1(FDH)	K15397	Fatty acid elongation
Metabolism	Global and overview maps	Biosynthesis of secondary metabolites	18	1750	0.311101	0.622563	ko01110	Dil.01g002810.1(FDH);Dil.01g029800.1(SPS3);Dil.03g014930.1(DWF5);Dil.03g015270.1(DWF5);Dil.04g004000.1(CAC3);Dil.04g024830.1(TPIP1);Dil.07g016100.1(F3GGT1);Dil.08g007270.1(LCY1);Dil.09g018240.1(PER12);Dil.09g020690.1(OPR11);Dil.09g024320.1(At4g10260);Dil.10g005750.1(DIM);Dil.10g018660.1(SAT);Dil.12g009810.1(G6PD6);Dil.12g012210.1(TPS5);Dil.14g016810.1(CM1);Dil.15g004850.1(GALM);Dil.15g008390.1(CP…	K15397+K00696+K00213+K00213+K01962+K01803+K22794+K06443+K00430+K05894+K00847+K09828+K13065+K00036+K16055+K01850+K01785+K08246	Biosynthesis of secondary metabolites
Metabolism	Carbohydrate metabolism	Starch and sucrose metabolism	3	223	0.330262	0.622563	ko00500	Dil.01g029800.1(SPS3);Dil.09g024320.1(At4g10260);Dil.12g012210.1(TPS5)	K00696+K00847+K16055	Starch and sucrose metabolism
Metabolism	Energy metabolism	Nitrogen metabolism	1	44	0.331575	0.622563	ko00910	Dil.12g015120.1(GDH2)	K00261	Nitrogen metabolism
Metabolism	Metabolism of terpenoids and polyketides	Carotenoid biosynthesis	1	45	0.337689	0.622563	ko00906	Dil.08g007270.1(LCY1)	K06443	Carotenoid biosynthesis
Metabolism	Global and overview maps	Metabolic pathways	29	2997	0.366012	0.622563	ko01100	Dil.01g002600.1(PME32);Dil.01g002810.1(FDH);Dil.01g005420.1(YUC6);Dil.01g029800.1(SPS3);Dil.03g000310.1(PECS-1.1);Dil.03g003580.1(At1g17710);Dil.03g014930.1(DWF5);Dil.03g015270.1(DWF5);Dil.04g004000.1(CAC3);Dil.04g011040.1(PME7);Dil.04g012470.1(GOLS1);Dil.04g023980.1(DHAR2);Dil.04g024830.1(TPIP1);Dil.04g029490.1(LHCB4.3);Dil.08g007270.1(LCY1);Dil.09g018240.1(PER12);Dil.09g020690.1(OPR11);Dil.09g0…	K01051+K15397+K11816+K00696+K01051+K13248+K00213+K00213+K01962+K01051+K18819+K21888+K01803+K08915+K06443+K00430+K05894+K00847+K09828+K07407+K13065+K12373+K15920+K00036+K16055+K00261+K01850+K01785+K08246	Metabolic pathways
Metabolism	Global and overview maps	Carbon metabolism	4	340	0.372999	0.622563	ko01200	Dil.04g004000.1(CAC3);Dil.04g024830.1(TPIP1);Dil.12g009810.1(G6PD6);Dil.12g015120.1(GDH2)	K01962+K01803+K00036+K00261	Carbon metabolism
Metabolism	Lipid metabolism	Sphingolipid metabolism	1	52	0.378973	0.622563	ko00600	Dil.10g005970.1(AGAL1)	K07407	Sphingolipid metabolism
Metabolism	Carbohydrate metabolism	Propanoate metabolism	1	52	0.378973	0.622563	ko00640	Dil.04g004000.1(CAC3)	K01962	Propanoate metabolism
Metabolism	Amino acid metabolism	Phenylalanine, tyrosine and tryptophan biosynthesis	1	53	0.38466	0.622563	ko00400	Dil.14g016810.1(CM1)	K01850	Phenylalanine, tyrosine and tryptophan biosynthesis
Metabolism	Glycan biosynthesis and metabolism	Various types of N-glycan biosynthesis	1	55	0.395882	0.622563	ko00513	Dil.10g022550.1(HEXO2)	K12373	Various types of N-glycan biosynthesis
Metabolism	Metabolism of other amino acids	Glutathione metabolism	2	151	0.400387	0.622563	ko00480	Dil.04g023980.1(DHAR2);Dil.12g009810.1(G6PD6)	K21888+K00036	Glutathione metabolism
Metabolism	Carbohydrate metabolism	Ascorbate and aldarate metabolism	1	57	0.406903	0.622563	ko00053	Dil.04g023980.1(DHAR2)	K21888	Ascorbate and aldarate metabolism
Metabolism	Amino acid metabolism	Alanine, aspartate and glutamate metabolism	1	61	0.428355	0.622563	ko00250	Dil.12g015120.1(GDH2)	K00261	Alanine, aspartate and glutamate metabolism
Environmental Information Processing	Signal transduction	Phosphatidylinositol signaling system	1	61	0.428355	0.622563	ko04070	Dil.14g017830.1(CML46)	K02183	Phosphatidylinositol signaling system
Metabolism	Carbohydrate metabolism	Glycolysis / Gluconeogenesis	2	164	0.441543	0.622563	ko00010	Dil.04g024830.1(TPIP1);Dil.15g004850.1(GALM)	K01803+K01785	Glycolysis / Gluconeogenesis
Metabolism	Lipid metabolism	Fatty acid biosynthesis	1	67	0.459111	0.622563	ko00061	Dil.04g004000.1(CAC3)	K01962	Fatty acid biosynthesis
Metabolism	Carbohydrate metabolism	Pentose phosphate pathway	1	71	0.478706	0.622563	ko00030	Dil.12g009810.1(G6PD6)	K00036	Pentose phosphate pathway
Metabolism	Lipid metabolism	alpha-Linolenic acid metabolism	1	71	0.478706	0.622563	ko00592	Dil.09g020690.1(OPR11)	K05894	alpha-Linolenic acid metabolism
Metabolism	Biosynthesis of other secondary metabolites	Flavonoid biosynthesis	1	71	0.478706	0.622563	ko00941	Dil.10g018660.1(SAT)	K13065	Flavonoid biosynthesis
Metabolism	Carbohydrate metabolism	Inositol phosphate metabolism	1	77	0.506797	0.622563	ko00562	Dil.04g024830.1(TPIP1)	K01803	Inositol phosphate metabolism
Environmental Information Processing	Signal transduction	MAPK signaling pathway - plant	2	189	0.516235	0.622563	ko04016	Dil.06g010410.1(SAPK2);Dil.14g017830.1(CML46)	K14498+K02183	MAPK signaling pathway - plant
Metabolism	Lipid metabolism	Glycerolipid metabolism	1	81	0.524693	0.622563	ko00561	Dil.10g005970.1(AGAL1)	K07407	Glycerolipid metabolism
Metabolism	Amino acid metabolism	Tryptophan metabolism	1	82	0.529066	0.622563	ko00380	Dil.01g005420.1(YUC6)	K11816	Tryptophan metabolism
Metabolism	Energy metabolism	Carbon fixation in photosynthetic organisms	1	83	0.5334	0.622563	ko00710	Dil.04g024830.1(TPIP1)	K01803	Carbon fixation in photosynthetic organisms
Metabolism	Biosynthesis of other secondary metabolites	Phenylpropanoid biosynthesis	2	197	0.538756	0.622563	ko00940	Dil.09g018240.1(PER12);Dil.10g018660.1(SAT)	K00430+K13065	Phenylpropanoid biosynthesis
Cellular Processes	Transport and catabolism	Endocytosis	2	207	0.565909	0.639723	ko04144	Dil.01g016650.1(HSP70);Dil.04g024370.1(HSP70)	K03283+K03283	Endocytosis
Metabolism	Global and overview maps	Fatty acid metabolism	1	99	0.59764	0.661218	ko01212	Dil.04g004000.1(CAC3)	K01962	Fatty acid metabolism
Genetic Information Processing	Translation	Ribosome biogenesis in eukaryotes	1	124	0.68102	0.726288	ko03008	Dil.15g001630.1(At5g22100)	K11108	Ribosome biogenesis in eukaryotes
Metabolism	Carbohydrate metabolism	Pyruvate metabolism	1	126	0.686904	0.726288	ko00620	Dil.04g004000.1(CAC3)	K01962	Pyruvate metabolism
Cellular Processes	Transport and catabolism	Peroxisome	1	130	0.698354	0.726288	ko04146	MSTRG.23471(--)	K13237	Peroxisome
Genetic Information Processing	Folding, sorting and degradation	RNA degradation	1	146	0.74018	0.754693	ko03018	Dil.13g009600.1(CAF1-9)	K12581	RNA degradation
Metabolism	Global and overview maps	Biosynthesis of amino acids	2	303	0.769553	0.769553	ko01230	Dil.04g024830.1(TPIP1);Dil.14g016810.1(CM1)	K01803+K01850	Biosynthesis of amino acids
