# Supplementary material for: Enhancement of postharvest longan fruit quality through chitosan (CTS)-induced modulation of energy and proline metabolism
Source: Sci Rep. 2025 Sep 29;15:33408. doi: 10.1038/s41598-025-18761-w (PMC12479863; doi:10.1038/s41598-025-18761-w)
Supplement: Supplementary file 3 — Supplementary Material 3 [file 41598_2025_18761_MOESM3_ESM.xlsx]

## Sheet: Sheet1
GO ID (level1)	GO Term (level1)	GO ID (level2)	GO Term (level2)	Gene Number(192all_contained)	Gene List(192all_contained)	Description	Pathway	GO Component	GO Function	GO Process
GO:0003674	Molecular Function	GO:0003824	catalytic activity	90	Dil.01g002600.1(PME32),Dil.01g002810.1(FDH),Dil.01g002970.1(RIPK),Dil.01g005420.1(YUC6),Dil.01g009840.1(At2g26730),Dil.01g010450.1(CBR2),Dil.01g011200.1(HSF30),Dil.01g013420.1(XTH23),Dil.01g013470.1(XTH23),Dil.01g013480.1(XTH23),Dil.01g013490.1(XTH22),Dil.01g016650.1(HSP70),Dil.01g020050.1(SRG1),Dil.01g029800.1(SPS3),Dil.01g036360.1(ALDH22A1),Dil.01g037060.1(ephA),Dil.02g002850.1(--),Dil.03g00031…
GO:0003674	Molecular Function	GO:0005198	structural molecule activity	1	Dil.14g018020.2(FTSH6)
GO:0003674	Molecular Function	GO:0005215	transporter activity	15	Dil.01g013890.1(--),Dil.01g034680.1(NPF4.5),Dil.02g017860.1(CHER1),Dil.02g022770.1(POPTRDRAFT_833824),Dil.04g016190.1(ZIFL1),Dil.04g027080.1(PIP1-2),Dil.08g013580.1(SMC6B),Dil.08g013860.1(At3g47420),Dil.09g018880.1(TT10),Dil.10g007080.1(PUB21),Dil.11g003560.1(AKT2),Dil.12g011700.1(POT8),Dil.13g001280.1(ABCG31),Dil.14g013600.1(ZIP3),Dil.15g006040.1(NAT6)
GO:0003674	Molecular Function	GO:0005488	binding	66	Dil.01g002970.1(RIPK),Dil.01g005420.1(YUC6),Dil.01g009840.1(At2g26730),Dil.01g010450.1(CBR2),Dil.01g011200.1(HSF30),Dil.01g016650.1(HSP70),Dil.01g020050.1(SRG1),Dil.01g032930.1(HIPP32),Dil.02g002850.1(--),Dil.02g022580.1(WRKY6),Dil.02g022770.1(POPTRDRAFT_833824),Dil.02g023400.1(MAP65-1),Dil.03g006430.1(ATHB-15),Dil.03g010680.1(FDM2),Dil.03g011970.1(PTI6),Dil.03g014930.1(DWF5),Dil.03g015270.1(DWF5…
GO:0003674	Molecular Function	GO:0016209	antioxidant activity	4	Dil.01g005420.1(YUC6),Dil.04g023980.1(DHAR2),Dil.09g018240.1(PER12),Dil.14g010990.1(At5g06290)
GO:0003674	Molecular Function	GO:0045182	translation regulator activity	1	Dil.06g001520.1(--)
GO:0003674	Molecular Function	GO:0060089	molecular transducer activity	4	Dil.01g002970.1(RIPK),Dil.10g007040.1(TMK1),Dil.10g020100.1(PBS1),Dil.13g007060.1(NCRK)
GO:0003674	Molecular Function	GO:0098772	molecular function regulator	6	Dil.01g002210.1(PMEI3),Dil.01g002600.1(PME32),Dil.03g000310.1(PECS-1.1),Dil.04g011040.1(PME7),Dil.04g023380.1(Tbc1d8),Dil.15g001630.1(At5g22100)
GO:0003674	Molecular Function	GO:0140104	molecular carrier activity	1	Dil.13g001280.1(ABCG31)
GO:0003674	Molecular Function	GO:0140110	transcription regulator activity	10	Dil.01g011200.1(HSF30),Dil.02g022580.1(WRKY6),Dil.03g006430.1(ATHB-15),Dil.03g011970.1(PTI6),Dil.04g007330.1(HSFA2C),Dil.09g003310.1(ARF5),Dil.09g006020.1(RAP2-4),Dil.09g008630.1(IAA8),Dil.13g009650.1(E2FB),Dil.15g003030.1(HMGB6)
GO:0003674	Molecular Function	GO:0140657	ATP-dependent activity	6	Dil.01g011200.1(HSF30),Dil.01g016650.1(HSP70),Dil.04g024370.1(HSP70),Dil.08g013580.1(SMC6B),Dil.13g001280.1(ABCG31),Dil.14g018020.2(FTSH6)
GO:0005575	Cellular Component	GO:0032991	protein-containing complex	12	Dil.01g002210.1(PMEI3),Dil.01g011200.1(HSF30),Dil.04g004000.1(CAC3),Dil.04g023980.1(DHAR2),Dil.07g016870.1(RMA1H1),Dil.08g013580.1(SMC6B),Dil.11g003560.1(AKT2),Dil.13g001280.1(ABCG31),Dil.13g009650.1(E2FB),Dil.14g007110.1(--),Dil.14g018020.2(FTSH6),Dil.15g001630.1(At5g22100)
GO:0005575	Cellular Component	GO:0110165	cellular anatomical entity	85	Dil.01g002210.1(PMEI3),Dil.01g002600.1(PME32),Dil.01g002810.1(FDH),Dil.01g002970.1(RIPK),Dil.01g005420.1(YUC6),Dil.01g009840.1(At2g26730),Dil.01g010450.1(CBR2),Dil.01g011200.1(HSF30),Dil.01g013420.1(XTH23),Dil.01g013470.1(XTH23),Dil.01g013480.1(XTH23),Dil.01g013490.1(XTH22),Dil.01g016650.1(HSP70),Dil.01g029800.1(SPS3),Dil.01g034680.1(NPF4.5),Dil.01g036360.1(ALDH22A1),Dil.02g017860.1(CHER1),Dil.02…
GO:0008150	Biological Process	GO:0000003	reproduction	10	Dil.01g011200.1(HSF30),Dil.01g016650.1(HSP70),Dil.01g036360.1(ALDH22A1),Dil.02g017860.1(CHER1),Dil.04g024370.1(HSP70),Dil.09g003310.1(ARF5),Dil.11g013480.1(ESP1),Dil.13g001280.1(ABCG31),Dil.13g009650.1(E2FB),Dil.14g018020.2(FTSH6)
GO:0008150	Biological Process	GO:0002376	immune system process	4	Dil.01g002600.1(PME32),Dil.10g020100.1(PBS1),Dil.14g010990.1(At5g06290),Dil.15g008390.1(CPI1)
GO:0008150	Biological Process	GO:0008152	metabolic process	93	Dil.01g002210.1(PMEI3),Dil.01g002600.1(PME32),Dil.01g002810.1(FDH),Dil.01g002970.1(RIPK),Dil.01g005420.1(YUC6),Dil.01g009840.1(At2g26730),Dil.01g010450.1(CBR2),Dil.01g011200.1(HSF30),Dil.01g013420.1(XTH23),Dil.01g013470.1(XTH23),Dil.01g013480.1(XTH23),Dil.01g013490.1(XTH22),Dil.01g016650.1(HSP70),Dil.01g020050.1(SRG1),Dil.01g029800.1(SPS3),Dil.01g036360.1(ALDH22A1),Dil.01g037060.1(ephA),Dil.02g02…
GO:0008150	Biological Process	GO:0009987	cellular process	96	Dil.01g002210.1(PMEI3),Dil.01g002600.1(PME32),Dil.01g002810.1(FDH),Dil.01g002970.1(RIPK),Dil.01g005420.1(YUC6),Dil.01g009840.1(At2g26730),Dil.01g010450.1(CBR2),Dil.01g011200.1(HSF30),Dil.01g013420.1(XTH23),Dil.01g013470.1(XTH23),Dil.01g013480.1(XTH23),Dil.01g013490.1(XTH22),Dil.01g013890.1(--),Dil.01g016650.1(HSP70),Dil.01g029800.1(SPS3),Dil.01g032930.1(HIPP32),Dil.01g034680.1(NPF4.5),Dil.01g0363…
GO:0008150	Biological Process	GO:0022414	reproductive process	8	Dil.01g011200.1(HSF30),Dil.01g016650.1(HSP70),Dil.01g036360.1(ALDH22A1),Dil.02g017860.1(CHER1),Dil.04g024370.1(HSP70),Dil.09g003310.1(ARF5),Dil.11g013480.1(ESP1),Dil.13g009650.1(E2FB)
GO:0008150	Biological Process	GO:0023052	signaling	12	Dil.01g002970.1(RIPK),Dil.01g011200.1(HSF30),Dil.02g022580.1(WRKY6),Dil.04g002410.1(TBL2),Dil.04g023980.1(DHAR2),Dil.06g010410.1(SAPK2),Dil.09g003310.1(ARF5),Dil.09g008630.1(IAA8),Dil.10g007040.1(TMK1),Dil.10g018190.1(RGLG2),Dil.10g020100.1(PBS1),Dil.13g007060.1(NCRK)
GO:0008150	Biological Process	GO:0032501	multicellular organismal process	10	Dil.02g017860.1(CHER1),Dil.03g014930.1(DWF5),Dil.03g015270.1(DWF5),Dil.06g010410.1(SAPK2),Dil.07g021760.1(SBT2.4),Dil.09g003310.1(ARF5),Dil.10g007040.1(TMK1),Dil.13g001280.1(ABCG31),Dil.14g000390.1(XEG113),Dil.15g008390.1(CPI1)
GO:0008150	Biological Process	GO:0032502	developmental process	16	Dil.01g002210.1(PMEI3),Dil.01g016650.1(HSP70),Dil.02g017860.1(CHER1),Dil.03g006430.1(ATHB-15),Dil.03g014930.1(DWF5),Dil.03g015270.1(DWF5),Dil.04g024370.1(HSP70),Dil.06g010410.1(SAPK2),Dil.07g021760.1(SBT2.4),Dil.09g003310.1(ARF5),Dil.10g007040.1(TMK1),Dil.13g001280.1(ABCG31),Dil.13g007060.1(NCRK),Dil.13g009650.1(E2FB),Dil.14g000390.1(XEG113),Dil.14g018020.2(FTSH6)
GO:0008150	Biological Process	GO:0040007	growth	3	Dil.02g017860.1(CHER1),Dil.03g014930.1(DWF5),Dil.03g015270.1(DWF5)
GO:0008150	Biological Process	GO:0040011	locomotion	1	Dil.14g007110.1(--)
GO:0008150	Biological Process	GO:0044419	biological process involved in interspecies interaction between organisms	5	Dil.01g002600.1(PME32),Dil.01g016650.1(HSP70),Dil.10g020100.1(PBS1),Dil.14g010990.1(At5g06290),Dil.15g008390.1(CPI1)
GO:0008150	Biological Process	GO:0048518	positive regulation of biological process	7	Dil.01g011200.1(HSF30),Dil.04g023980.1(DHAR2),Dil.10g018190.1(RGLG2),Dil.10g020100.1(PBS1),Dil.11g013480.1(ESP1),Dil.13g009650.1(E2FB),Dil.15g008390.1(CPI1)
GO:0008150	Biological Process	GO:0048519	negative regulation of biological process	7	Dil.02g022580.1(WRKY6),Dil.03g010680.1(FDM2),Dil.06g011000.1(SGS3),Dil.10g018190.1(RGLG2),Dil.11g013480.1(ESP1),Dil.13g001280.1(ABCG31),Dil.14g018020.2(FTSH6)
GO:0008150	Biological Process	GO:0050789	regulation of biological process	34	Dil.01g002210.1(PMEI3),Dil.01g002970.1(RIPK),Dil.01g011200.1(HSF30),Dil.01g016650.1(HSP70),Dil.02g017860.1(CHER1),Dil.02g022580.1(WRKY6),Dil.03g006430.1(ATHB-15),Dil.03g010680.1(FDM2),Dil.03g011970.1(PTI6),Dil.03g014930.1(DWF5),Dil.03g015270.1(DWF5),Dil.04g002410.1(TBL2),Dil.04g007330.1(HSFA2C),Dil.04g023380.1(Tbc1d8),Dil.04g023980.1(DHAR2),Dil.04g024370.1(HSP70),Dil.06g008080.1(GRF1),Dil.06g0104…
GO:0008150	Biological Process	GO:0050896	response to stimulus	44	Dil.01g002600.1(PME32),Dil.01g002970.1(RIPK),Dil.01g005420.1(YUC6),Dil.01g010450.1(CBR2),Dil.01g011200.1(HSF30),Dil.01g016650.1(HSP70),Dil.01g032930.1(HIPP32),Dil.01g036360.1(ALDH22A1),Dil.02g022580.1(WRKY6),Dil.03g003580.1(At1g17710),Dil.03g011970.1(PTI6),Dil.04g002410.1(TBL2),Dil.04g023980.1(DHAR2),Dil.04g024370.1(HSP70),Dil.04g024830.1(TPIP1),Dil.05g021420.1(HIPP33),Dil.06g010410.1(SAPK2),Dil.…
GO:0008150	Biological Process	GO:0051179	localization	24	Dil.01g010450.1(CBR2),Dil.01g011200.1(HSF30),Dil.01g013890.1(--),Dil.01g032930.1(HIPP32),Dil.01g034680.1(NPF4.5),Dil.02g017860.1(CHER1),Dil.02g022770.1(POPTRDRAFT_833824),Dil.04g016190.1(ZIFL1),Dil.04g023380.1(Tbc1d8),Dil.04g027080.1(PIP1-2),Dil.05g021420.1(HIPP33),Dil.07g021760.1(SBT2.4),Dil.08g013580.1(SMC6B),Dil.08g013860.1(At3g47420),Dil.09g018880.1(TT10),Dil.10g007080.1(PUB21),Dil.11g003560.…
GO:0008150	Biological Process	GO:0051704	multi-organism process	4	Dil.01g002600.1(PME32),Dil.01g016650.1(HSP70),Dil.10g020100.1(PBS1),Dil.14g010990.1(At5g06290)
GO:0008150	Biological Process	GO:0065007	biological regulation	39	Dil.01g002210.1(PMEI3),Dil.01g002600.1(PME32),Dil.01g002970.1(RIPK),Dil.01g005420.1(YUC6),Dil.01g011200.1(HSF30),Dil.01g016650.1(HSP70),Dil.02g017860.1(CHER1),Dil.02g022580.1(WRKY6),Dil.03g000310.1(PECS-1.1),Dil.03g006430.1(ATHB-15),Dil.03g010680.1(FDM2),Dil.03g011970.1(PTI6),Dil.03g014930.1(DWF5),Dil.03g015270.1(DWF5),Dil.04g002410.1(TBL2),Dil.04g007330.1(HSFA2C),Dil.04g023380.1(Tbc1d8),Dil.04g0…
GO:0008150	Biological Process	GO:0098754	detoxification	5	Dil.01g032930.1(HIPP32),Dil.04g023980.1(DHAR2),Dil.05g021420.1(HIPP33),Dil.09g018240.1(PER12),Dil.14g010990.1(At5g06290)
