# Supplementary material for: Enhancement of postharvest longan fruit quality through chitosan (CTS)-induced modulation of energy and proline metabolism
Source: Sci Rep. 2025 Sep 29;15:33408. doi: 10.1038/s41598-025-18761-w (PMC12479863; doi:10.1038/s41598-025-18761-w)
Supplement: Supplementary file 4 — Supplementary Material 4 [file 41598_2025_18761_MOESM4_ESM.xlsx]

## Sheet: Sheet1
Treatment	Raw reads	Total reads	Clean reads(%)	Mapped reads(%)	Q20(%)	Q30(%)	GC content(%)
Control_0 d_1	41773372	41468842	0.99271	0.869	0.9761	0.934	0.4449
Control_0 d_2	37936860	37639182	0.992153	0.8628	0.9764	0.9349	0.4454
Control_0 d_3	42937388	42627608	0.992785	0.8524	0.9781	0.9376	0.4447
Control_15 d_1	36450480	33692724	0.924342	0.6503	0.977	0.9353	0.4518
Control_15 d_2	41489774	38014632	0.916241	0.6484	0.9783	0.9384	0.4534
Control_15 d_3	43234636	40091708	0.927305	0.6264	0.9758	0.9307	0.4518
CTS_15 d_1	42062038	37975676	0.902849	0.7021	0.9787	0.9392	0.4513
CTS_15 d_2	42820986	38786968	0.905793	0.6883	0.9759	0.9331	0.4524
CTS_15 d_3	42223372	38316320	0.907467	0.6706	0.9767	0.9322	0.4515
