# Supplementary material for: Enhancement of postharvest longan fruit quality through chitosan (CTS)-induced modulation of energy and proline metabolism
Source: Sci Rep. 2025 Sep 29;15:33408. doi: 10.1038/s41598-025-18761-w (PMC12479863; doi:10.1038/s41598-025-18761-w)
Supplement: Supplementary file 5 — Supplementary Material 5 [file 41598_2025_18761_MOESM5_ESM.xlsx]

## Sheet: Biosynthesis of amino acids
id	Symbol	Control_0 d_1	Control_0 d_2	Control_0 d_3	Control_15 d_1	Control_15 d_2	Control_15 d_3	CTS_15 d_1	CTS_15 d_2	CTS_15 d_3	CTS_15 d	Control_15 d	Control_0 d	Control_0 d-vs-Control_15 d-log2fc	Control_0 d-vs-Control_15 d-pvalue	Control_0 d-vs-Control_15 d-fdr	Control_0 d-vs-CTS_15 d-log2fc	Control_0 d-vs-CTS_15 d-pvalue	Control_0 d-vs-CTS_15 d-fdr	Control_15 d-vs-CTS_15 d-log2fc	CTS_15 d-vs-Control_15 d-pvalue	CTS_15 d-vs-Control_15 d-fdr	TF_family
Dil.01g003770.1	TYRAAT1	5.52	4.98	4.63	0.94	1.71	1.34	1.87	1.87	1.43	1.7233	1.33	5.0433	-1.92295	0.00529959	0.0115144	-1.54918	0.0911156	0.154975	0.373776	0.316411	0.829526	--
Dil.01g004290.1	PFK3	656.37	659.77	654.73	42.78	33.14	37.7	26.99	31.39	22.29	26.89	37.8733	656.957	-4.11654	0	0	-4.61066	0	0	-0.494113	0.000116162	0.00286424	--
Dil.01g005270.1	ASP3	7.9	9.02	7.95	1.12	2.17	2.05	2.7	2.34	1.58	2.2067	1.78	8.29	-2.21949	0.00133943	0.00318299	-1.9095	0.0119476	0.0244285	0.309991	0.524117	0.964214	--
Dil.01g005280.1	ASP3	212.64	212.52	200.4	57.54	57.18	74.06	62.12	65.47	60.99	62.86	62.9267	208.52	-1.72844	4.0464e-09	1.58525e-08	-1.72997	8.09234e-22	5.18373e-21	-0.00152925	0.826404	0.971767	--
Dil.01g007630.1	CM2	142.07	140.08	147.13	27.09	31.35	29.96	48.11	51.14	46.62	48.6233	29.4667	143.093	-2.2798	3.39877e-28	2.9177e-27	-1.55724	3.74713e-06	1.1304e-05	0.722565	1.17322e-07	6.41788e-06	--
Dil.01g020520.1	IPMS2	45.01	45.7	40.31	15.06	15.44	14.75	18.66	19.56	18.07	18.7633	15.0833	43.6733	-1.5338	1.68598e-05	4.99637e-05	-1.21884	0.330617	0.467358	0.314961	0.0087262	0.0941726	--
Dil.01g022440.1	EMB3004	85.8	83.87	75.17	32.83	33.37	32.67	29.98	32.32	27.66	29.9867	32.9567	81.6133	-1.30823	0.0336516	0.0636075	-1.44448	0.000665278	0.00161127	-0.136249	0.139129	0.570031	--
Dil.01g022650.1	At2g31810	148.46	152.71	159.36	61.97	57.4	55.46	66.58	71.83	59.6	66.0033	58.2767	153.51	-1.39734	0.000190734	0.00050472	-1.21772	0.302173	0.434747	0.179621	0.0867438	0.438094	--
Dil.01g023750.1	DAPB2	21.47	23.15	22.86	10.23	9.94	11.56	7.24	7.76	6.83	7.2767	10.5767	22.4933	-1.08861	0.777428	0.872306	-1.62815	0.00445051	0.00975346	-0.539535	0.00945996	0.0997998	--
Dil.01g025740.1	CYSK	6.06	5.97	6.15	1.37	0.48	0.72	1.39	1.87	1.16	1.4733	0.8567	6.06	-2.82251	0.000207254	0.000545814	-2.04023	0.0119606	0.0244488	0.782278	0.216692	0.70576	--
Dil.01g031130.1	PKP1	111.58	115	117.1	53.23	45.24	51.96	43.01	43.78	46.55	44.4467	50.1433	114.56	-1.19197	0.434765	0.583709	-1.36596	9.9991e-05	0.000264615	-0.173983	0.0224648	0.186572	--
Dil.01g032180.1	HIS3	32.36	38.74	36.12	11.4	8.18	8.51	7.29	5.32	5.33	5.98	9.3633	35.74	-1.93245	2.21406e-05	6.48512e-05	-2.57932	1.63692e-13	7.60687e-13	-0.646877	0.0147021	0.137758	--
Dil.01g033190.1	GS2	16.09	13.77	14.68	1.61	2.16	1.76	2.21	2.36	1.88	2.15	1.8433	14.8467	-3.00975	9.56164e-16	5.28892e-15	-2.78773	6.45792e-15	3.18849e-14	0.22202	0.570233	0.964214	--
Dil.01g035120.1	SAMS	358.62	384.78	377.76	12.08	10.27	15.46	8.75	14.78	12.32	11.95	12.6033	373.72	-4.89008	6.08127e-267	6.997e-265	-4.96688	6.06316e-74	1.09772e-72	-0.0767947	0.640015	0.964214	--
Dil.02g022860.1	Os08g0191100	42.44	42.94	41.98	11.5	8.07	9.8	7.55	7.63	7.08	7.42	9.79	42.4533	-2.1165	8.69892e-16	4.81846e-15	-2.51639	3.93313e-51	5.01764e-50	-0.39989	0.00637291	0.074426	--
Dil.02g023990.1	SAT3	0.13	0	0.14	1.13	1.96	1.56	1.42	2.42	1.67	1.8367	1.55	0.09	4.1062	6.46207e-09	2.49697e-08	4.35102	3.15854e-10	1.24672e-09	0.244822	0.62345	0.964214	--
Dil.03g000330.1	ALAAT2	343.9	365.69	350.87	112.61	98.94	113.59	100.92	115.13	111.31	109.12	108.38	353.487	-1.70556	1.47592e-17	8.7763e-17	-1.69574	1.88935e-23	1.27191e-22	0.009817	0.876823	0.971767	--
Dil.04g002220.1	TKL-2	82.15	84.57	80.95	28.68	27.82	30.59	25.98	30.39	26.77	27.7133	29.03	82.5567	-1.50784	1.51854e-07	5.31648e-07	-1.5748	7.57825e-09	2.75726e-08	-0.0669643	0.369996	0.875202	--
Dil.04g002230.1	At2g45300	90.71	86.11	88.4	29.25	32.59	34.67	31.78	29.39	29.87	30.3467	32.17	88.4067	-1.45844	8.36597e-05	0.000231054	-1.54262	3.54607e-08	1.23823e-07	-0.0841779	0.297813	0.808101	--
Dil.04g018500.1	OsI_35105	171.45	171.08	175.11	26.28	28.21	28.18	25.07	25.5	21.86	24.1433	27.5567	172.547	-2.64651	2.07804e-101	5.93419e-100	-2.83729	3.69758e-105	9.86075e-104	-0.190777	0.0713214	0.392762	--
Dil.04g024830.1	TPIP1	184.65	177.03	198.4	30.31	23.65	27	10.24	14.58	9.98	11.6	26.9867	186.693	-2.79035	1.72789e-44	2.18075e-43	-4.00847	3.69505e-95	8.76234e-94	-1.21812	3.31101e-09	2.50008e-07	--
Dil.04g025710.1	P5CS	14.18	15.18	13.56	1.57	1.35	2.44	2.33	2.09	2	2.14	1.7867	14.3067	-3.00135	3.13014e-16	1.76057e-15	-2.741	3.68456e-19	2.16001e-18	0.26034	0.477466	0.94614	--
Dil.05g004830.1	DAPB2	2.2	0.7	2.64	0.25	0	0.23	0	0	0	0	0.16	1.8467	-3.52878	0.111505	0.186223	-10.8507	0.00667885	0.0142358	-7.32193	0.529655	0.964214	--
Dil.05g016530.1	CS26	0.71	0.6	0.38	1.94	0.42	1.29	2.03	2.05	2.06	2.0467	1.2167	0.5633	1.11087	0.00311304	0.00700782	1.86122	8.31749e-08	2.83477e-07	0.750342	0.196704	0.674323	--
Dil.05g017540.1	Os12g0624000	16.91	18.94	16.54	5.1	4.52	4.7	4.74	7.08	4.74	5.52	4.7733	17.4633	-1.87126	2.55639e-07	8.77106e-07	-1.66159	0.00179363	0.00411888	0.209671	0.366118	0.873063	--
Dil.05g017560.1	MS1	102.81	103.91	101.74	30.01	28.15	29.19	17.33	21.72	17.34	18.7967	29.1167	102.82	-1.8202	7.24419e-35	7.42334e-34	-2.45157	4.22509e-57	5.96245e-56	-0.631368	5.50789e-11	5.92741e-09	--
Dil.05g020630.1	EMB3004	26.18	22.73	20.18	2.6	1.06	1.71	2.5	2.24	2.8	2.5133	1.79	23.03	-3.68548	7.55057e-19	4.74453e-18	-3.19584	6.1916e-21	3.8539e-20	0.489642	0.276901	0.785247	--
Dil.05g020640.1	EMB3004	0.57	0.35	0.52	0.09	0.01	0	0.05	0.07	0.05	0.0567	0.0333	0.48	-3.848	0.000992959	0.002404	-3.08246	0.000907188	0.00216018	0.765535	0.542625	0.964214	--
Dil.06g000900.1	SAT4	105.67	102.65	96.57	38.82	38.99	40.53	50.1	46.41	46.87	47.7933	39.4467	101.63	-1.36535	0.00477433	0.010444	-1.08845	0.542564	0.68498	0.276906	0.010152	0.10475	--
Dil.06g001700.1	DHQS	68.44	75.04	75.6	33.66	26.59	31.53	27.41	27.86	26.42	27.23	30.5933	73.0267	-1.25521	0.26522	0.390255	-1.42323	0.00133158	0.00310419	-0.16802	0.120958	0.527787	--
Dil.06g005630.1	At3g50520	15.32	14.2	20.56	4.01	3.65	4.98	3.67	5.72	5.63	5.0067	4.2133	16.6933	-1.98624	0.0203161	0.0400777	-1.73735	0.0871845	0.149202	0.248888	0.607023	0.964214	--
Dil.06g007810.1	NAGS2	12.05	12.73	11.61	3.46	3.08	4.16	3.68	3.91	3.26	3.6167	3.5667	12.13	-1.76593	0.0016554	0.00387979	-1.74585	0.00110303	0.00259889	0.0200842	0.997615	0.999047	--
Dil.06g008960.1	SHM1	0	0	0	0.3	0.15	0.35	0.21	0.31	0.11	0.21	0.2667	0	8.05889	0.00125822	0.00300204	7.71425	0.00370206	0.00819114	-0.344648	0.743976	0.964996	--
Dil.06g009980.1	PFK5	10.89	9.56	8.5	3.31	2.46	3.43	1.87	2.5	2.05	2.14	3.0667	9.65	-1.65386	0.0271191	0.0522328	-2.17292	1.33712e-05	3.84432e-05	-0.519061	0.0892498	0.445282	--
Dil.06g018340.1	SK	21.61	24.21	22.24	5.27	5.45	4.68	3.51	2.56	4.53	3.5333	5.1333	22.6867	-2.14388	1.4091e-10	6.06912e-10	-2.68274	1.08059e-15	5.51186e-15	-0.538866	0.0321983	0.237897	--
Dil.06g018380.1	SK2	18.22	18.31	20.24	4.81	4.98	6.83	5.43	5.36	5.75	5.5133	5.54	18.9233	-1.77221	0.00761078	0.0161597	-1.77917	0.00289708	0.00649621	-0.00696115	0.93948	0.982103	--
Dil.06g020530.1	ASN2	50.18	45.83	49.37	21.03	19.52	20.98	15.1	13.14	12.97	13.7367	20.51	48.46	-1.24047	0.286606	0.416552	-1.81876	1.68362e-09	6.38499e-09	-0.578296	1.43712e-05	0.000477588	--
Dil.07g008360.1	IMDH2	30.97	31.34	30.29	10.41	9.56	7.33	7.68	6.82	7.46	7.32	9.1	30.8667	-1.76211	6.4842e-05	0.000181386	-2.07613	9.4662e-11	3.85145e-10	-0.314023	0.120226	0.526087	--
Dil.07g011440.1	HISN8	41.15	39.26	39.71	13.6	8.97	12.45	8.27	8.89	10.08	9.08	11.6733	40.04	-1.77823	3.86766e-05	0.000110674	-2.14068	9.30417e-16	4.75993e-15	-0.362452	0.0456986	0.298169	--
Dil.08g000500.1	PRS1	76.01	85.18	84.99	29.89	27.17	25.44	20.12	21.38	21.67	21.0567	27.5	82.06	-1.57725	7.61197e-06	2.32529e-05	-1.9624	3.52651e-18	1.99484e-17	-0.385155	0.00106339	0.0181541	--
Dil.08g007620.1	At3g57050	16.8	17.46	19.49	5.25	5.68	5.73	5.51	5.52	6.33	5.7867	5.5533	17.9167	-1.68988	0.00202666	0.00469146	-1.6305	0.00424135	0.00932041	0.0593785	0.871455	0.971767	--
Dil.08g013280.1	PFK4	14.44	13.9	12.44	3.82	4.03	6.13	3.95	3.32	5.49	4.2533	4.66	13.5933	-1.5445	0.0734363	0.128723	-1.67623	0.0116674	0.0239041	-0.131736	0.585767	0.964214	--
Dil.08g014230.1	TKL-2	9.18	10.86	10.15	0.63	0.29	0.27	0.51	0.78	0.6	0.63	0.3967	10.0633	-4.66504	3.83936e-25	3.00431e-24	-3.99761	2.26346e-27	1.70822e-26	0.667425	0.288277	0.797575	--
Dil.08g019110.1	At1g56190	26.71	27.97	30.29	7.51	7.66	9.24	11.44	10.29	10.02	10.5833	8.1367	28.3233	-1.79948	2.06914e-05	6.07942e-05	-1.4202	0.0381492	0.070774	0.379284	0.0600065	0.355074	--
Dil.08g020240.1	ICDH-1	10.54	11.65	11	1.97	1.39	0.82	0.91	0.79	0.99	0.8967	1.3933	11.0633	-2.98917	3.46954e-08	1.27555e-07	-3.62507	4.01233e-14	1.91194e-13	-0.635897	0.259842	0.762119	--
Dil.09g004380.1	OTC	26.09	31.95	30.3	1.14	1.04	1.19	0.79	0.52	0.27	0.5267	1.1233	29.4467	-4.71225	8.40782e-43	1.02882e-41	-5.80507	7.28286e-52	9.43029e-51	-1.09282	0.0723825	0.395673	--
Dil.09g005370.1	SHM7	26.34	25.68	29.81	5.57	6.2	6.1	8.47	7.35	7.66	7.8267	5.9567	27.2767	-2.19509	3.57183e-12	1.67975e-11	-1.8012	1.88644e-06	5.82081e-06	0.393893	0.0568824	0.344104	--
Dil.09g006750.1	DHAPS-1	170.23	177.36	184.86	48.13	56.3	52.04	61.93	77.78	62.04	67.25	52.1567	177.483	-1.76676	1.12289e-18	7.0094e-18	-1.40008	0.00250237	0.00564936	0.366683	0.000675777	0.0124447	--
Dil.09g007680.1	At5g10920	14.91	14.52	16.39	3.25	2.09	2.71	2.44	2.68	1.96	2.36	2.6833	15.2733	-2.50892	4.00531e-10	1.67787e-09	-2.69416	6.7521e-14	3.17691e-13	-0.185239	0.535821	0.964214	--
Dil.09g008470.1	SHM2	59.47	58.59	59.1	19.58	21.66	23.47	17.97	20.31	18.55	18.9433	21.57	59.0533	-1.45299	0.00189902	0.00441366	-1.64033	3.14087e-07	1.02498e-06	-0.187336	0.123633	0.534812	--
Dil.09g009060.1	BCAT5	13.51	12.37	11.51	1.31	0.91	0.52	1.58	1.78	1.45	1.6033	0.9133	12.4633	-3.7704	1.00801e-12	4.85973e-12	-2.95854	1.58288e-10	6.3578e-10	0.811861	0.159474	0.610891	--
Dil.09g009100.1	BCAT2	190.85	211.05	200.2	10.19	10.23	9.76	9.92	9.73	9.14	9.5967	10.06	200.7	-4.31834	1.51501e-211	1.23823e-209	-4.38636	5.17798e-249	4.44131e-247	-0.068025	0.647568	0.964214	--
Dil.09g014060.1	Acy1	38.51	38.59	36.83	4.67	5.73	6.77	3.52	5.8	3.97	4.43	5.7233	37.9767	-2.73019	1.17705e-22	8.503e-22	-3.09973	2.53141e-28	1.95622e-27	-0.369549	0.16113	0.61453	--
Dil.09g018720.1	IMDH2	22.8	19.78	20.96	2.53	1.84	2.52	1	2.08	0.54	1.2067	2.2967	21.18	-3.20509	4.44525e-15	2.3859e-14	-4.1336	6.20495e-19	3.61564e-18	-0.928514	0.0897819	0.446582	--
Dil.09g018780.1	SK	2.46	3.19	1.38	0	0.54	0.26	1.01	0.45	0.97	0.81	0.2667	2.3433	-3.13545	0.0165687	0.0331962	-1.53257	0.475731	0.623888	1.60288	0.104515	0.488051	--
Dil.09g019660.1	HPA	16.96	20.75	20.53	2.95	3.15	2.72	2.52	3.53	3.04	3.03	2.94	19.4133	-2.72316	6.65425e-14	3.394e-13	-2.67966	7.68923e-14	3.6086e-13	0.0435016	0.933979	0.980022	--
Dil.09g022250.1	AKHSDH1	35.36	37.57	36.35	7.2	7.04	7.06	7.01	7.56	7.69	7.42	7.1	36.4267	-2.3591	1.40634e-33	1.39761e-32	-2.2955	1.23492e-32	1.06149e-31	0.0636002	0.784991	0.971767	--
Dil.09g023460.1	AKHSDH1	12.91	14.38	10.08	3.43	2.3	2.84	2.22	2.06	2.36	2.2133	2.8567	12.4567	-2.12451	2.22638e-06	7.11854e-06	-2.49263	5.25561e-13	2.38952e-12	-0.368112	0.123995	0.535241	--
Dil.10g000480.1	HISN2	22.05	22.83	25.21	10.79	13	10.46	7.84	7.06	7.34	7.4133	11.4167	23.3633	-1.0331	0.580958	0.71203	-1.65605	0.00440562	0.00965859	-0.622947	0.004087	0.0531875	--
Dil.10g005950.1	At4g26390	632.38	650.71	642.33	205.49	193.18	208.92	160.16	170.71	161.94	164.27	202.53	641.807	-1.664	7.52437e-28	6.40829e-27	-1.96607	5.45645e-82	1.10259e-80	-0.302067	1.66077e-07	8.8128e-06	--
Dil.10g006820.1	ASB1	18.08	17.84	19.97	5.42	4.38	5.5	3.05	3.99	2.24	3.0933	5.1	18.63	-1.86906	0.00109866	0.00264344	-2.59039	2.63509e-08	9.28037e-08	-0.721335	0.0376259	0.26369	--
Dil.10g017600.1	GGAT2	78.5	73.17	71.22	35.13	29.78	36.78	28.56	31.02	29.37	29.65	33.8967	74.2967	-1.13215	0.999128	0.999338	-1.32527	0.0231591	0.0449143	-0.193111	0.0578723	0.347144	--
Dil.10g018860.1	GAPC2	1569.35	1651.88	1619.18	771.83	660.6	716.99	512.07	594.44	552.41	552.973	716.473	1613.47	-1.17118	0.529264	0.676734	-1.54488	1.32091e-14	6.44548e-14	-0.373703	1.35624e-08	8.94961e-07	--
Dil.11g003610.1	SHM7	1.16	4.27	5.5	0	0	0	0	0	0	0	0	3.6433	-11.831	3.83793e-05	0.00010989	-11.831	5.90172e-06	1.75111e-05	0	1	1	--
Dil.11g014690.1	DHS2	125.66	130.82	112.82	35.72	28.27	28.82	24.75	23.19	22.92	23.62	30.9367	123.1	-1.99244	8.00243e-16	4.44096e-15	-2.38175	1.45756e-45	1.66299e-44	-0.389309	0.00115927	0.0194167	--
Dil.11g016570.1	PKP1	3.35	4.7	5.1	0.8	0.73	0.35	1.19	0.92	1.11	1.0733	0.6267	4.3833	-2.80626	5.17242e-05	0.000145948	-2.02993	0.00626172	0.0134046	0.776328	0.149524	0.591091	--
Dil.11g017900.1	PGDH1	228.92	237.21	238.41	80.42	67.69	74.09	73.23	77.08	72.02	74.11	74.0667	234.847	-1.66482	7.2709e-14	3.70056e-13	-1.66398	4.46399e-23	2.9688e-22	0.000843814	0.797797	0.971767	--
Dil.11g019130.1	At2g19940	25.94	25.81	23.75	6	5.37	6.63	5.24	5.54	4.96	5.2467	6	25.1667	-2.06848	1.40751e-11	6.41554e-11	-2.26204	7.97884e-18	4.44273e-17	-0.193561	0.266949	0.772244	--
Dil.11g020720.1	LYSA2	23.23	26.4	28.53	6.94	5.24	6.32	4.38	3.83	4.15	4.12	6.1667	26.0533	-2.07891	1.19617e-07	4.22465e-07	-2.66075	5.59026e-18	3.13583e-17	-0.581847	0.0156671	0.1444	--
Dil.11g021220.1	TPIP1	128.65	133.86	126.64	47.5	41.94	39.89	31.28	28.87	25.99	28.7133	43.11	129.717	-1.58927	1.61994e-07	5.65644e-07	-2.17557	1.6386e-29	1.30893e-28	-0.586302	1.01528e-06	4.49653e-05	--
Dil.11g023430.1	Acy1	13.36	13.84	13.4	1.24	1.2	1.07	0.42	0.79	0.63	0.6133	1.17	13.5333	-3.53194	1.58647e-16	9.0239e-16	-4.4637	1.23417e-23	8.35024e-23	-0.931765	0.111211	0.505564	--
Dil.12g003830.1	ACO3	97.26	100.7	98.5	9.92	10.28	8.82	8.31	9.53	9.28	9.04	9.6733	98.82	-3.35272	3.18354e-191	2.22585e-189	-3.45041	9.06379e-221	6.42918e-219	-0.0976903	0.348576	0.86162	--
Dil.12g007270.1	At3g58610	135.44	131.38	130.17	55.97	54.77	54.34	42.03	42.31	41.32	41.8867	55.0267	132.33	-1.26594	0.0226314	0.0442436	-1.65958	3.50339e-17	1.90513e-16	-0.39364	2.68928e-07	1.34056e-05	--
Dil.12g007610.1	ASP1	200.65	202.98	197.44	24.58	25.62	22.27	25.65	29.16	25.35	26.72	24.1567	200.357	-3.05208	6.78745e-146	3.22397e-144	-2.90658	3.18343e-124	1.03357e-122	0.145499	0.298778	0.809051	--
Dil.12g013090.1	PKP3	13.13	10.69	10.84	4.61	6.04	3.5	1.95	2.63	2.67	2.4167	4.7167	11.5533	-1.29247	0.444682	0.589649	-2.25722	1.43875e-07	4.82404e-07	-0.964749	0.000387086	0.00790301	--
Dil.12g013190.1	PRS1	23.9	25.76	27.79	3.31	3.65	4.63	5.07	4.87	4.95	4.9633	3.8633	25.8167	-2.74038	2.38238e-16	1.34863e-15	-2.37892	4.42822e-14	2.10597e-13	0.361463	0.211677	0.698564	--
Dil.13g000960.1	ASN1	53.46	32.11	42.74	0.29	0.68	0.64	1.49	0.68	0.65	0.94	0.5367	42.77	-6.31643	3.19872e-53	4.74444e-52	-5.50779	5.66231e-24	3.86783e-23	0.808634	0.207804	0.691858	--
Dil.13g001570.1	ASA2	10.85	11.17	11.36	2.43	1.93	2.39	1.79	2.22	2.91	2.3067	2.25	11.1267	-2.30602	6.63187e-08	2.38381e-07	-2.27014	2.20538e-07	7.2844e-07	0.0358845	0.978618	0.992633	--
Dil.13g002260.1	ENO3	18.74	22.22	22.41	9.86	7.72	7.46	7.67	5.31	7.71	6.8967	8.3467	21.1233	-1.33957	0.247617	0.367963	-1.61487	0.01074	0.0221561	-0.275301	0.197928	0.676482	--
Dil.13g006170.1	ADT2	64.39	69.21	71.04	18.92	18.94	19.87	15.22	16.31	16.75	16.0933	19.2433	68.2133	-1.8257	2.29199e-11	1.03574e-10	-2.08359	9.35287e-20	5.59969e-19	-0.257896	0.0485805	0.30932	--
Dil.13g008460.1	ADT3	22.62	22.18	24.9	5.19	8.55	7.3	5.25	7.37	5.93	6.1833	7.0133	23.2333	-1.72802	0.00159984	0.00375663	-1.90974	6.09209e-06	1.80428e-05	-0.181716	0.406305	0.902578	--
Dil.13g015500.1	METE	1.34	0.98	1.12	0.22	0.09	0.04	0.54	0.21	0.49	0.4133	0.1167	1.1467	-3.29698	0.00382808	0.00848989	-1.47207	0.510792	0.654608	1.82491	0.051098	0.318999	--
Dil.14g001350.1	ASP1	15.51	16.67	16.17	1.07	0.35	0.39	0.87	1.02	1.21	1.0333	0.6033	16.1167	-4.73945	8.98269e-24	6.76327e-23	-3.96318	5.08794e-27	3.80189e-26	0.776279	0.234357	0.732751	--
Dil.14g004570.1	P5CS	42.96	45.62	42.03	16.71	13.23	14.41	11.1	13.72	13.49	12.77	14.7833	43.5367	-1.55826	1.55422e-05	4.61746e-05	-1.76947	2.10066e-12	9.3043e-12	-0.211213	0.0560272	0.340508	--
Dil.14g005480.1	RCOM_1202350	13.52	13.51	14.09	3.08	4.02	3.31	3.51	3.26	3.78	3.5167	3.47	13.7067	-1.98187	0.000128448	0.000347544	-1.9626	8.23803e-05	0.000219984	0.0192729	0.994973	0.997744	--
Dil.14g005650.1	DAPF	10.87	10.97	10.21	3.09	2.72	1.42	4.03	2.56	2.99	3.1933	2.41	10.6833	-2.14826	0.00116537	0.00279373	-1.74223	0.023623	0.0457261	0.40603	0.33223	0.84775	--
Dil.14g007610.1	IDH5	73.12	70.94	73.63	27.36	27.54	25.83	27.36	25.21	22.28	24.95	26.91	72.5633	-1.4311	0.0014475	0.00342163	-1.5402	0.000141639	0.000369854	-0.109103	0.341662	0.855176	--
Dil.14g008060.1	SAMS3	214.99	218.61	208.16	58.92	45.77	57.28	55.21	63.26	60.43	59.6333	53.99	213.92	-1.98631	2.85318e-19	1.82035e-18	-1.84288	8.92501e-28	6.79075e-27	0.143427	0.247992	0.749508	--
Dil.14g009210.1	ENO1	2511.35	2554.92	2531.59	727.53	674.33	697.24	452.06	483.9	461.06	465.673	699.7	2532.62	-1.85582	5.11785e-66	9.25274e-65	-2.44324	1.91337e-265	1.88133e-263	-0.587418	2.69182e-30	3.64663e-27	--
Dil.14g009420.1	FBA6	3754.57	3857.17	3735.1	2264.89	2029.81	2311.72	1478.71	1625.76	1552.37	1552.28	2202.14	3782.28	-0.78035	5.90031e-10	2.44577e-09	-1.28487	0.000238389	0.00060754	-0.504517	8.34152e-18	2.59602e-15	--
Dil.14g010050.1	HISN3	11.07	10.41	11.68	3.2	2.53	2.18	4	2.58	2.62	3.0667	2.6367	11.0533	-2.06769	0.00223601	0.00514243	-1.84974	0.0165277	0.0329927	0.217956	0.630232	0.964214	--
Dil.14g014190.1	trpB2	61.61	76.94	72.55	6.14	6.54	6.84	8.79	10.42	8.72	9.31	6.5067	70.3667	-3.4349	1.05496e-66	1.92938e-65	-2.91804	1.74017e-49	2.14423e-48	0.516863	0.00684596	0.0785172	--
Dil.14g016220.1	DHPS1	118.8	125.58	123.61	32.25	29.58	32.74	25.53	31	28.8	28.4433	31.5233	122.663	-1.96021	2.54756e-24	1.94343e-23	-2.10854	9.00408e-30	7.23077e-29	-0.14833	0.150522	0.593425	--
Dil.14g016810.1	CM1	24.89	26.86	27.2	7.53	5.8	6.26	3.23	3.49	2.81	3.1767	6.53	26.3167	-2.01082	1.32788e-05	3.97041e-05	-3.05039	3.074e-17	1.67539e-16	-1.03957	0.00112616	0.019001	--
Dil.14g017580.1	CGS1	541.52	558.6	549.5	100.69	89.94	94.06	98.92	97.69	98.84	98.4833	94.8967	549.873	-2.53467	6.02674e-147	2.87996e-145	-2.48115	8.12974e-221	5.7836e-219	0.0535222	0.642043	0.964214	--
Dil.14g020380.1	PGM1	320.39	324.22	320.43	94.17	88.05	92.12	94.9	103.45	97.85	98.7333	91.4467	321.68	-1.81462	4.74505e-43	5.83336e-42	-1.70402	9.70829e-32	8.15362e-31	0.110607	0.192223	0.667282	--
Dil.15g006680.1	PAT1	7.72	6.9	5.57	1.66	1.29	1.07	1.29	0.79	0.67	0.9167	1.34	6.73	-2.32837	0.000769107	0.00188984	-2.87614	5.51655e-06	1.64106e-05	-0.547764	0.319801	0.83291	--
Dil.15g008370.1	At4g24830	102.13	106.55	98.5	40.43	38.1	44.2	42.94	43.75	42.54	43.0767	40.91	102.393	-1.3236	0.0244128	0.0473939	-1.24914	0.108223	0.180431	0.0744531	0.588084	0.964214	--
Dil.15g009870.1	SSU1	112.21	110.85	107.4	44.23	43.26	46.91	40.79	41.29	41.42	41.1667	44.8	110.153	-1.29794	0.0629951	0.112053	-1.41996	0.000921195	0.00219202	-0.122022	0.214806	0.702756	--
Dil.15g010540.1	tal	48.01	50.22	48.92	15.06	14.31	15.77	11.9	14	12.55	12.8167	15.0467	49.05	-1.70481	7.21099e-07	2.3978e-06	-1.93623	1.80781e-11	7.63796e-11	-0.231423	0.124523	0.536559	--
Dil.15g020010.1	ALS	186.78	202.67	196.97	59.64	64.58	67.84	66.13	68.56	67.16	67.2833	64.02	195.473	-1.61038	1.91832e-13	9.56414e-13	-1.53865	1.27294e-13	5.93485e-13	0.0717265	0.51015	0.959146	--

## Sheet: Starch and sucrose metabolism
id	Symbol	Control_0 d_1	Control_0 d_2	Control_0 d_3	Control_15 d_1	Control_15 d_2	Control_15 d_3	CTS_15 d_1	CTS_15 d_2	CTS_15 d_3	CTS_15 d	Control_15 d	Control_0 d	Control_0 d-vs-Control_15 d-log2fc	Control_0 d-vs-Control_15 d-pvalue	Control_0 d-vs-Control_15 d-fdr	Control_0 d-vs-CTS_15 d-log2fc	Control_0 d-vs-CTS_15 d-pvalue	Control_0 d-vs-CTS_15 d-fdr	Control_15 d-vs-CTS_15 d-log2fc	CTS_15 d-vs-Control_15 d-pvalue	CTS_15 d-vs-Control_15 d-fdr	TF_family
Dil.01g000030.1	At4g31140	9.87	7.95	6.81	1.11	1.79	1.3	0.62	0.96	0.91	0.83	1.4	8.21	-2.55196	4.08564e-06	1.27636e-05	-3.3062	1.52691e-11	6.48286e-11	-0.754244	0.110894	0.504846	--
Dil.01g002340.1	SS	60.19	63.51	59.99	12.13	12.63	14.51	12.78	13.8	12.53	13.0367	13.09	61.23	-2.22577	3.9672e-38	4.42081e-37	-2.23166	4.3882e-51	5.59525e-50	-0.00589006	0.790237	0.971767	--
Dil.01g003000.1	At3g43860	2.66	2.81	2.52	0	0.15	0.29	0.19	0.27	0.15	0.2033	0.1467	2.6633	-4.18262	2.91597e-07	9.96745e-07	-3.71131	1.6003e-08	5.6999e-08	0.471306	0.697562	0.964214	--
Dil.01g003580.1	SPS1	98.48	94.31	93.39	18.56	15.07	16.78	12.89	15.69	13.95	14.1767	16.8033	95.3933	-2.50514	1.36587e-60	2.26549e-59	-2.75037	9.5396e-99	2.36903e-97	-0.245229	0.0205623	0.174355	--
Dil.01g006920.1	SPS1	75.01	76.49	74.86	5.99	7.08	5.9	5.11	5.47	6.32	5.6333	6.3233	75.4533	-3.57683	7.10353e-171	4.16752e-169	-3.74352	1.71677e-200	1.05662e-198	-0.166696	0.23067	0.728694	--
Dil.01g011640.1	At5g58090	22.33	19.56	20.1	0.74	1.33	1.1	1.07	1.24	1.31	1.2067	1.0567	20.6633	-4.28948	4.99562e-36	5.26952e-35	-4.09797	1.46947e-42	1.58394e-41	0.191507	0.707306	0.964214	--
Dil.01g011820.1	SS4	6.3	7.07	8.38	2.82	1.8	2	1.06	1.41	0.89	1.12	2.2067	7.25	-1.71611	0.0295727	0.0564676	-2.69448	8.31626e-08	2.83475e-07	-0.97837	0.0100483	0.103772	--
Dil.01g011890.1	ISA1	6.78	6.9	6.67	0.35	0.21	0.12	0.32	0.38	0.32	0.34	0.2267	6.7833	-4.90335	1.62985e-18	1.01174e-17	-4.31839	2.24783e-21	1.42145e-20	0.584963	0.460303	0.937128	--
Dil.01g019160.1	At3g59480	70.26	77.75	75.93	116.45	105.98	122.13	145.33	149.14	159.8	151.423	114.853	74.6467	0.621643	8.9195e-96	2.41336e-94	1.02044	2.02301e-220	1.43078e-218	0.398795	9.55208e-07	4.25502e-05	--
Dil.01g023790.1	APS2	0	0.15	0.07	0.42	0.08	0.46	0.11	0.11	0.49	0.2367	0.32	0.0733	2.12553	0.0219799	0.04308	1.69032	0.0598349	0.10641	-0.435215	0.694073	0.964214	--
Dil.01g028160.1	BAM1	1254.25	1291	1253.75	31.5	24.27	26.18	24.81	31.95	26.14	27.6333	27.3167	1266.33	-5.53473	0	0	-5.5181	0	0	0.0166282	0.97474	0.99133	--
Dil.01g029800.1	SPS3	22.88	19.04	20	1.48	1.59	1.2	2.73	3.09	2.91	2.91	1.4233	20.64	-3.8581	2.33207e-37	2.54488e-36	-2.82635	5.88565e-25	4.13843e-24	1.03175	0.00103568	0.0177733	--
Dil.01g036930.1	SUS2	13.64	18.26	7.18	0	1.62	3.13	0	0	0	0	1.5833	13.0267	-3.04043	0.22889	0.344061	-13.6692	7.97913e-17	4.27273e-16	-10.6287	0.0346019	0.249628	--
Dil.01g038010.1	SUS2	42.26	34.13	46.21	8.4	7.61	4.8	10.73	8.76	11.46	10.3167	6.9367	40.8667	-2.55861	1.32822e-14	6.9711e-14	-1.98595	1.98582e-10	7.91972e-10	0.572662	0.00283958	0.0401445	--
Dil.02g007590.1	SS1	0.64	0.31	0.25	1.07	0.57	1.03	0.79	0.5	0.87	0.72	0.89	0.4	1.15381	0.000113926	0.000309948	0.847997	0.000953125	0.00226488	-0.305808	0.513494	0.95917	--
Dil.03g002960.1	CWINV1	0.14	0.32	0.1	0.92	8.58	1.86	1.36	1.26	1.75	1.4567	3.7867	0.1867	4.34239	5.3401e-07	1.79127e-06	2.96413	1.47909e-11	6.28536e-11	-1.37826	0.123546	0.534727	--
Dil.03g002970.1	CWINV1	30.31	29.91	29.74	2.55	1.82	1.03	0.81	1.89	1.39	1.3633	1.8	29.9867	-4.05825	1.16133e-33	1.15655e-32	-4.45911	1.54139e-45	1.75698e-44	-0.400859	0.395734	0.895349	--
Dil.03g005950.1	HXK1	10.45	8.9	9.64	7.81	8.11	7.95	3.8	3.05	3.23	3.36	7.9567	9.6633	-0.280357	1.9396e-07	6.72111e-07	-1.52406	0.0585578	0.10438	-1.2437	3.34125e-09	2.51288e-07	--
Dil.04g003700.1	BAM7	12.63	13.82	14.14	2.02	2.08	1.89	3.46	3.04	3.29	3.2633	1.9967	13.53	-2.7605	5.77838e-25	4.48459e-24	-2.05174	1.18338e-11	5.04914e-11	0.708753	0.00150894	0.0243013	BES1
Dil.04g008660.1	ISA2	4.84	4.9	4.02	0.33	0.47	0.34	0.27	0.2	0.16	0.21	0.38	4.5867	-3.59337	6.2574e-12	2.91152e-11	-4.44898	5.14307e-17	2.77556e-16	-0.85561	0.232437	0.730092	--
Dil.04g011070.1	SUS2	1438.62	1444.64	1403.21	381.35	338.36	378.39	311.62	329.07	300.99	313.893	366.033	1428.82	-1.96478	5.02127e-50	7.04643e-49	-2.18648	3.17477e-128	1.08005e-126	-0.221701	0.000121964	0.00298177	--
Dil.04g013580.1	AGPS1	0	0	0	0	0.3	0.28	0.62	0.46	0.41	0.4967	0.1933	0	7.59495	0.00880881	0.0185061	8.95613	1.54341e-06	4.78555e-06	1.36119	0.157153	0.606136	--
Dil.04g016790.1	BACOVA_02659	27.38	27.29	25.47	8.14	7.26	10.04	8.75	9.46	8.65	8.9533	8.48	26.7133	-1.65542	0.000203055	0.000535709	-1.57706	5.78397e-05	0.000156859	0.0783606	0.743991	0.964996	--
Dil.06g008720.1	SS4	4.02	4.78	3.5	1.16	0.66	0.4	0.78	1.02	1.15	0.9833	0.74	4.1	-2.47003	0.000841339	0.00205391	-2.05987	0.00330986	0.00737395	0.410155	0.443645	0.927987	--
Dil.06g018540.1	DPEP	20.03	21.63	24.59	5.77	4.29	5.66	3.94	3.9	4.47	4.1033	5.24	22.0833	-2.07532	2.44316e-07	8.38897e-07	-2.42809	2.46346e-14	1.18674e-13	-0.35277	0.119245	0.523922	--
Dil.06g020330.1	TPPJ	4.88	4.2	3.81	0	0	0	0	0	0.13	0.0433	0	4.2967	-12.069	2.64599e-08	9.82534e-08	-6.6316	4.31593e-07	1.39433e-06	5.43741	0.722802	0.964214	--
Dil.07g001580.1	Os06g0675700	0.27	0	0.14	0.45	0.79	0.34	0.49	0.28	0.45	0.4067	0.5267	0.1367	1.94623	0.000349905	0.000892825	1.57319	0.00142855	0.00331611	-0.373043	0.537687	0.964214	--
Dil.07g005230.1	BGLU17	2.29	1.49	1.53	0	0	0.07	0	0	0	0	0.0233	1.77	-6.24521	0.000327589	0.000839406	-10.7895	4.06248e-06	1.22248e-05	-4.54432	0.72305	0.964214	--
Dil.07g010110.1	BGLU42	18.65	19.34	18.4	1.52	1.55	1.13	1.07	1.41	1.43	1.3033	1.4	18.7967	-3.74698	1.81144e-144	8.50193e-143	-3.8502	1.01535e-179	5.38582e-178	-0.103221	0.478133	0.946892	--
Dil.07g010120.1	BGLU42	7.37	7.39	7.02	0.19	0.24	0.4	0.29	0.29	0.35	0.31	0.2767	7.26	-4.71375	8.63585e-79	1.91654e-77	-4.54963	3.22303e-115	9.66031e-114	0.164119	0.74491	0.965787	--
Dil.07g010130.1	BGLU42	27.71	30.56	30.09	0.96	1.62	1.06	1.13	1.88	1.57	1.5267	1.2133	29.4533	-4.60138	7.15563e-48	9.76974e-47	-4.26997	1.48109e-52	1.93856e-51	0.331409	0.498329	0.955898	--
Dil.07g013580.1	SS4	12.04	10.08	10.39	3.63	1.84	1.11	2.45	1.52	1.51	1.8267	2.1933	10.8367	-2.30472	0.00855457	0.0180024	-2.56864	0.000321675	0.000808129	-0.263912	0.671763	0.964214	--
Dil.07g013590.1	SS4	8.2	7.6	7.47	0.81	1.26	0.86	1.34	1.05	1.24	1.21	0.9767	7.7567	-2.9895	1.03739e-12	4.99659e-12	-2.68043	1.04294e-11	4.46017e-11	0.309069	0.468773	0.940381	--
Dil.07g014280.1	TPS1	13.19	14.41	13.36	0.16	0.04	0.08	0.36	0.36	0.12	0.28	0.0933	13.6533	-7.19265	2.08658e-26	1.69544e-25	-5.60768	1.01081e-44	1.1356e-43	1.58496	0.124745	0.536787	--
Dil.07g014790.1	TPS7	49.28	52.51	52.45	12.67	14.78	14.97	15.99	14.89	16.67	15.85	14.14	51.4133	-1.86236	2.03653e-17	1.20494e-16	-1.69766	8.60031e-14	4.02914e-13	0.164701	0.195482	0.671933	--
Dil.07g020740.1	BGLU47	0	0	0	0	0	0	0.07	0.22	0.31	0.2	0	0	0	1	1	7.64386	0.0220655	0.0429519	7.64386	0.139843	0.571734	--
Dil.07g021450.1	At1g11820	12.42	12.36	11	0.71	0.17	0.54	0.6	0.56	0.44	0.5333	0.4733	11.9267	-4.65519	1.49769e-21	1.03615e-20	-4.48301	2.9734e-27	2.23912e-26	0.172181	0.838431	0.971767	--
Dil.07g021550.1	SS3	0.92	0.95	2.75	0	0.21	0	0.44	0.5	0	0.3133	0.07	1.54	-4.45943	0.0253461	0.0490372	-2.29716	0.231892	0.34791	2.16227	0.320421	0.833401	--
Dil.07g021560.1	--	15.09	16.09	14.61	0.39	0.88	0.7	1.59	1.2	1.52	1.4367	0.6567	15.2633	-4.53877	3.5224e-20	2.32557e-19	-3.40927	1.71779e-17	9.46249e-17	1.12949	0.0718694	0.394097	--
Dil.08g000180.1	UGP	316.44	328.7	326.36	71.61	68.54	77.32	57.5	57.99	59.34	58.2767	72.49	323.833	-2.1594	1.64957e-52	2.41049e-51	-2.47426	6.41543e-114	1.89009e-112	-0.314864	0.000211887	0.00476539	--
Dil.08g001050.1	At1g66250	0.79	1.09	1.29	0	0	0	0.1	0	0	0.0333	0	1.0567	-10.0453	0.000351337	0.000896188	-4.98641	0.00348418	0.00774162	5.05889	0.740431	0.964214	--
Dil.08g001830.1	At1g66430	19.03	19.28	17.42	5.22	5.29	5.69	3.72	3.71	3.37	3.6	5.4	18.5767	-1.78246	0.000217562	0.000571692	-2.36742	5.64155e-11	2.32744e-10	-0.584963	0.0198603	0.169841	--
Dil.08g004650.1	DPE2	25.86	25.71	24.56	2.2	2.68	2.5	2.41	2.03	2.95	2.4633	2.46	25.3767	-3.36677	1.01388e-45	1.31245e-44	-3.36482	5.58688e-47	6.55044e-46	0.00195355	0.932504	0.979144	--
Dil.08g004660.1	DPE2	38.57	40.44	37.01	5.17	5.98	5.06	4.85	4.4	5.12	4.79	5.4033	38.6733	-2.83942	1.53407e-14	8.02129e-14	-3.01324	5.46987e-18	3.06972e-17	-0.173824	0.603583	0.964214	--
Dil.08g013920.1	TPPA	65.3	69.46	64.66	2.48	2.29	2.22	2.84	2.96	3.31	3.0367	2.33	66.4733	-4.83437	7.37068e-114	2.46056e-112	-4.45222	3.33588e-130	1.15931e-128	0.382159	0.239842	0.74102	--
Dil.08g013930.1	INV*DC4	3.91	2.94	3.01	0.05	0.1	0.1	0.47	0.22	0.12	0.27	0.0833	3.2867	-5.30159	4.60601e-08	1.67905e-07	-3.60559	1.40745e-06	4.37633e-06	1.69599	0.169905	0.629086	--
Dil.08g018160.1	TPP4	5.23	5.15	4.18	0.19	0.19	0.35	0.26	0.52	0.07	0.2833	0.2433	4.8533	-4.31797	1.11484e-06	3.65023e-06	-4.0984	7.4401e-07	2.36542e-06	0.219566	0.86693	0.971767	--
Dil.09g001330.1	SBEII	63.28	64.02	59.87	3.58	5.32	4.09	3.59	3.99	3.99	3.8567	4.33	62.39	-3.84888	5.72025e-114	1.9177e-112	-4.01589	7.57614e-175	3.84983e-173	-0.167013	0.361786	0.870148	--
Dil.09g001960.1	AMY2	3.71	1.98	4.64	0	0.14	0.07	0.2	0.2	0.33	0.2433	0.07	3.4433	-5.62031	5.99746e-06	1.84781e-05	-3.8228	8.58334e-06	2.50772e-05	1.79751	0.23982	0.74102	--
Dil.09g003050.1	HXK2	34.78	37.16	38.64	5.43	5.41	4.36	2.07	3.09	3.27	2.81	5.0667	36.86	-2.86295	1.63741e-30	1.49326e-29	-3.71341	1.83491e-50	2.31522e-49	-0.850467	0.00158962	0.0252998	--
Dil.09g004310.1	AGPS1	2.68	2.42	2.84	0	0	0	0	0.04	0	0.0133	0	2.6467	-11.37	2.76376e-08	1.02418e-07	-7.633	2.34224e-07	7.72063e-07	3.73697	0.906845	0.971767	--
Dil.09g004880.1	PGIC1	180.03	194.9	183.06	48.29	47.23	46.21	35.94	33.67	35.21	34.94	47.2433	185.997	-1.97709	1.34244e-46	1.77955e-45	-2.41233	3.38919e-94	7.94358e-93	-0.435231	3.89417e-08	2.32337e-06	--
Dil.09g006080.1	TPPD	28.4	32.41	38.25	0.09	0.09	0	0.18	0.36	0.39	0.31	0.06	33.02	-9.10416	9.34131e-15	4.93553e-14	-6.73493	3.02678e-41	3.20262e-40	2.36923	0.131507	0.554182	--
Dil.09g006930.1	ISA3	20.75	24.81	23.39	1.1	1.49	1.37	2	1.54	1.6	1.7133	1.32	22.9833	-4.12198	6.11334e-45	7.79443e-44	-3.74571	1.65339e-45	1.88376e-44	0.376268	0.328699	0.844011	--
Dil.09g017000.1	KOR	0	0	0.3	0.57	0.33	0.21	0.62	0.31	1.43	0.7867	0.37	0.1	1.88753	0.0506914	0.0922305	2.97575	0.00120245	0.00281967	1.08823	0.274926	0.783316	--
Dil.09g017010.1	GLU2	0.49	0	0.77	0.59	0	1.88	0.4	2.95	1.05	1.4667	0.8233	0.42	0.971087	0.188945	0.293472	1.80408	0.0155126	0.0311152	0.832992	0.492312	0.953495	--
Dil.09g023980.1	SPS4	9.25	8.76	9.79	0.13	0.28	0.12	0.17	0.15	0.12	0.1467	0.1767	9.2667	-5.71295	5.44477e-31	5.04898e-30	-5.98144	1.07413e-38	1.0705e-37	-0.268489	0.775288	0.971767	--
Dil.09g024320.1	At4g10260	0.36	0.7	0.38	1.52	1.37	1.4	4.77	4.66	6.17	5.2	1.43	0.48	1.57491	3.46256e-05	9.96836e-05	3.43741	4.02632e-21	2.52433e-20	1.8625	4.10007e-06	0.000158697	--
Dil.10g008420.1	At2g01630	2.74	2.31	2.59	0.59	0.4	0.27	0.8	1.3	0.88	0.9933	0.42	2.5467	-2.60015	0.0034795	0.00777297	-1.35826	0.561471	0.702398	1.24189	0.049979	0.314743	--
Dil.10g008570.1	PGM1	50.78	51.61	49.99	16.67	19.15	14.71	17.41	19.27	22.88	19.8533	16.8433	50.7933	-1.59246	1.40869e-05	4.2009e-05	-1.35526	0.0313429	0.0592423	0.237204	0.121623	0.529585	--
Dil.10g013760.1	STP-1	4.18	5.06	5.87	0.5	0.8	0.52	1.03	0.97	0.64	0.88	0.6067	5.0367	-3.05349	2.45354e-09	9.74919e-09	-2.51689	1.20813e-06	3.77842e-06	0.536599	0.257665	0.759237	--
Dil.10g014840.1	AMY3	286.2	288.05	285.5	37.94	38.1	37.99	48.68	47.39	47.34	47.8033	38.01	286.583	-2.9145	0	0	-2.58377	6.13572e-254	5.4967e-252	0.330732	2.42761e-06	9.86028e-05	--
Dil.10g022330.1	BGLU17	3	2.96	3.46	0	0	0.06	0.14	0	0.05	0.0633	0.02	3.14	-7.29462	2.24803e-06	7.18581e-06	-5.63166	9.88199e-08	3.34958e-07	1.66297	0.608997	0.964214	--
Dil.10g022340.1	BGLU17	0.46	0.31	0.61	0	0	0	0	0	0	0	0	0.46	-8.84549	0.0175323	0.0349496	-8.84549	0.00776533	0.0163927	0	1	1	--
Dil.11g013170.1	KOR	234.75	249.74	231.57	33.34	29.41	32.69	18.49	23.89	23.72	22.0333	31.8133	238.687	-2.90741	1.02039e-148	4.92572e-147	-3.43736	1.14157e-176	5.90005e-175	-0.529944	1.25945e-06	5.40043e-05	--
Dil.12g001220.1	AGPS1	102.52	101.59	94.86	26.52	27.28	29.02	18.11	23.31	18.05	19.8233	27.6067	99.6567	-1.85195	6.76074e-19	4.25612e-18	-2.32977	1.32377e-30	1.0821e-29	-0.477817	0.000117427	0.00288724	--
Dil.12g012210.1	TPS5	6.65	6.66	6.08	1.69	1.71	2.01	0.92	1.08	0.58	0.86	1.8033	6.4633	-1.84161	0.000655323	0.0016227	-2.90987	1.00917e-11	4.32184e-11	-1.06826	0.00203018	0.0310253	--
Dil.12g015760.1	BAM8	50.45	60.05	51.02	8.49	6.29	13.75	10.93	8.38	7.26	8.8567	9.51	53.84	-2.50116	5.52902e-05	0.000155566	-2.60384	9.28617e-26	6.6949e-25	-0.102682	0.586312	0.964214	BES1
Dil.13g001910.1	BACOVA_02659	5.69	5.86	5.3	1.33	1.12	0.94	0.51	0.55	0.63	0.5633	1.13	5.6167	-2.31339	1.55382e-05	4.61685e-05	-3.31765	9.84473e-13	4.42446e-12	-1.00426	0.0258549	0.204829	--
Dil.13g002070.1	PHS2	13.84	14.34	14.4	1.81	0.88	1.08	0.63	0.8	0.42	0.6167	1.2567	14.1933	-3.49754	2.2337e-24	1.70564e-23	-4.52458	7.44987e-47	8.71783e-46	-1.02704	0.0207885	0.175562	--
Dil.14g009530.1	SBEI	43.9	48.51	46.08	4.43	4.86	4.25	3.16	3.67	2.81	3.2133	4.5133	46.1633	-3.35448	2.41477e-54	3.64089e-53	-3.8446	1.03507e-72	1.84497e-71	-0.490123	0.0536782	0.330096	--
Dil.14g009550.1	SBEI	37.43	39.51	35.66	2.6	3.16	2.29	0.51	1.55	1.84	1.3	2.6833	37.5333	-3.80607	1.663e-32	1.6049e-31	-4.85159	5.642e-41	5.94376e-40	-1.04551	0.0404439	0.276798	--
Dil.14g010350.1	INV1	0.05	0	0.05	0.12	0.11	0.16	0.16	0.2	0.22	0.1933	0.13	0.0333	1.96347	0.0610242	0.108858	2.53605	0.014841	0.0298524	0.572579	0.658482	0.964214	--
Dil.14g011720.1	SPP1	24.51	23.77	22.44	3.95	4.13	3.28	2.87	3.52	2.42	2.9367	3.7867	23.5733	-2.63816	9.95164e-16	5.49694e-15	-3.0049	2.77178e-21	1.74639e-20	-0.366749	0.220071	0.71272	--
Dil.14g016150.1	PHS1	17.21	18.83	18.61	1.14	1.21	0.77	0.77	0.76	0.75	0.76	1.04	18.2167	-4.1306	5.16501e-50	7.24385e-49	-4.58312	2.13245e-68	3.56214e-67	-0.452512	0.235845	0.735305	--
Dil.14g017890.1	SS2	6.8	7.73	8.31	1.43	0.96	1.4	0.93	1.38	0.86	1.0567	1.2633	7.6133	-2.59129	3.35961e-08	1.23667e-07	-2.84901	9.55146e-11	3.88483e-10	-0.257715	0.503523	0.959146	--
Dil.15g001360.1	WAXY	28.72	29.15	28.31	1.46	1.11	1.05	0.52	1.02	0.72	0.7533	1.2067	28.7267	-4.57329	5.97052e-103	1.74708e-101	-5.25296	4.90909e-123	1.57065e-121	-0.679667	0.0587161	0.349956	--
Dil.15g002820.1	At1g64390	54.31	58.48	53.46	0.49	0.13	0.29	0.18	0.12	0.36	0.22	0.3033	55.4167	-7.51327	4.02804e-84	9.54727e-83	-7.97667	1.56431e-96	3.7762e-95	-0.463401	0.582857	0.964214	--
Dil.15g010530.1	TPPF	4.5	5.24	5.25	0.83	0.54	0.25	0.56	0.42	0.51	0.4967	0.54	4.9967	-3.20993	4.69585e-06	1.46064e-05	-3.33062	8.41031e-08	2.86519e-07	-0.120681	0.863154	0.971767	--
Dil.15g014380.1	TPS1	0.36	0.67	0.25	0	0.14	0	0	0	0	0	0.0467	0.4267	-3.19265	0.192906	0.298723	-8.73697	0.0143681	0.0289999	-5.54432	0.562755	0.964214	--

## Sheet: Pentose phosphate pathway
id	Symbol	Control_0 d_1	Control_0 d_2	Control_0 d_3	Control_15 d_1	Control_15 d_2	Control_15 d_3	CTS_15 d_1	CTS_15 d_2	CTS_15 d_3	CTS_15 d	Control_15 d	Control_0 d	Control_0 d-vs-Control_15 d-log2fc	Control_0 d-vs-Control_15 d-pvalue	Control_0 d-vs-Control_15 d-fdr	Control_0 d-vs-CTS_15 d-log2fc	Control_0 d-vs-CTS_15 d-pvalue	Control_0 d-vs-CTS_15 d-fdr	Control_15 d-vs-CTS_15 d-log2fc	CTS_15 d-vs-Control_15 d-pvalue	CTS_15 d-vs-Control_15 d-fdr	TF_family
Dil.01g004290.1	PFK3	656.37	659.77	654.73	42.78	33.14	37.7	26.99	31.39	22.29	26.89	37.8733	656.957	-4.11654	0	0	-4.61066	0	0	-0.494113	0.000116162	0.00286424	--
Dil.04g002220.1	TKL-2	82.15	84.57	80.95	28.68	27.82	30.59	25.98	30.39	26.77	27.7133	29.03	82.5567	-1.50784	1.51854e-07	5.31648e-07	-1.5748	7.57825e-09	2.75726e-08	-0.0669643	0.369996	0.875202	--
Dil.05g001310.1	G6PD4	8.7	8.14	9.96	3.34	2.01	2.52	1.8	1.62	2.03	1.8167	2.6233	8.9333	-1.7678	0.013419	0.0273268	-2.2979	2.2737e-06	6.97126e-06	-0.530107	0.1117	0.506786	--
Dil.06g009980.1	PFK5	10.89	9.56	8.5	3.31	2.46	3.43	1.87	2.5	2.05	2.14	3.0667	9.65	-1.65386	0.0271191	0.0522328	-2.17292	1.33712e-05	3.84432e-05	-0.519061	0.0892498	0.445282	--
Dil.07g021850.1	PFP-BETA	144.27	142.75	148.1	49.65	50.27	41.13	30.96	33.49	33.03	32.4933	47.0167	145.04	-1.62521	3.96507e-10	1.6616e-09	-2.15824	5.48786e-54	7.38267e-53	-0.533029	1.53022e-08	9.92706e-07	--
Dil.08g000500.1	PRS1	76.01	85.18	84.99	29.89	27.17	25.44	20.12	21.38	21.67	21.0567	27.5	82.06	-1.57725	7.61197e-06	2.32529e-05	-1.9624	3.52651e-18	1.99484e-17	-0.385155	0.00106339	0.0181541	--
Dil.08g013280.1	PFK4	14.44	13.9	12.44	3.82	4.03	6.13	3.95	3.32	5.49	4.2533	4.66	13.5933	-1.5445	0.0734363	0.128723	-1.67623	0.0116674	0.0239041	-0.131736	0.585767	0.964214	--
Dil.08g014230.1	TKL-2	9.18	10.86	10.15	0.63	0.29	0.27	0.51	0.78	0.6	0.63	0.3967	10.0633	-4.66504	3.83936e-25	3.00431e-24	-3.99761	2.26346e-27	1.70822e-26	0.667425	0.288277	0.797575	--
Dil.09g000470.1	PFP-ALPHA	837.13	867.4	840.87	378.48	338.05	358.65	258.44	266.38	249.06	257.96	358.393	848.467	-1.24331	0.0289988	0.0554657	-1.71771	2.38067e-44	2.66098e-43	-0.474396	1.0153e-16	2.5695e-14	--
Dil.09g004880.1	PGIC1	180.03	194.9	183.06	48.29	47.23	46.21	35.94	33.67	35.21	34.94	47.2433	185.997	-1.97709	1.34244e-46	1.77955e-45	-2.41233	3.38919e-94	7.94358e-93	-0.435231	3.89417e-08	2.32337e-06	--
Dil.09g013220.1	OsI_011697	0	0.18	0	2.51	1.12	1.24	0.65	0.26	1.12	0.6767	1.6233	0.06	4.75785	3.86432e-05	0.000110592	3.49541	0.00533141	0.0115356	-1.26244	0.143941	0.579256	--
Dil.09g017610.1	FBPban1	34.96	38.67	37.78	12.26	11.28	12.86	13.95	12.92	14.2	13.69	12.1333	37.1367	-1.61387	0.000295781	0.000762768	-1.43972	0.0130362	0.0264952	0.174146	0.354915	0.864301	--
Dil.10g008570.1	PGM1	50.78	51.61	49.99	16.67	19.15	14.71	17.41	19.27	22.88	19.8533	16.8433	50.7933	-1.59246	1.40869e-05	4.2009e-05	-1.35526	0.0313429	0.0592423	0.237204	0.121623	0.529585	--
Dil.10g012420.1	PGD2	43.51	47.78	46.1	11.08	12.45	14.42	12.89	15.08	12.45	13.4733	12.65	45.7967	-1.85611	9.63704e-09	3.68237e-08	-1.76514	4.38113e-08	1.52279e-07	0.0909694	0.669331	0.964214	--
Dil.10g013120.1	PGL1	22.78	10.37	14.55	0	0	0	0	3.74	0	1.2467	0	15.9	-13.9567	5.94547e-11	2.61738e-10	-3.67288	0.2678	0.393652	10.2839	0.152776	0.598291	--
Dil.10g013220.1	PGL1	21.31	38.63	33.18	7.25	9.04	8.7	11.3	8.49	16.47	12.0867	8.33	31.04	-1.89774	0.00411881	0.00908976	-1.36071	0.418324	0.563983	0.537028	0.0666554	0.376915	--
Dil.11g015430.1	CFBP1	18.92	15.59	12.62	2.4	4.45	3.08	3.92	5.85	4.9	4.89	3.31	15.71	-2.24678	2.98757e-05	8.64607e-05	-1.68378	0.0130107	0.0264478	0.563003	0.0725899	0.396148	--
Dil.12g009810.1	G6PD6	29.32	25.26	28.37	0.67	0.47	0.84	1.85	2.83	2.35	2.3433	0.66	27.65	-5.38867	8.32294e-48	1.1357e-46	-3.56065	2.93844e-38	2.9022e-37	1.82802	7.52716e-05	0.00198115	--
Dil.12g013190.1	PRS1	23.9	25.76	27.79	3.31	3.65	4.63	5.07	4.87	4.95	4.9633	3.8633	25.8167	-2.74038	2.38238e-16	1.34863e-15	-2.37892	4.42822e-14	2.10597e-13	0.361463	0.211677	0.698564	--
Dil.14g009420.1	FBA6	3754.57	3857.17	3735.1	2264.89	2029.81	2311.72	1478.71	1625.76	1552.37	1552.28	2202.14	3782.28	-0.78035	5.90031e-10	2.44577e-09	-1.28487	0.000238389	0.00060754	-0.504517	8.34152e-18	2.59602e-15	--
Dil.15g010540.1	tal	48.01	50.22	48.92	15.06	14.31	15.77	11.9	14	12.55	12.8167	15.0467	49.05	-1.70481	7.21099e-07	2.3978e-06	-1.93623	1.80781e-11	7.63796e-11	-0.231423	0.124523	0.536559	--

## Sheet: Arginine and proline metabolism
id	Symbol	Control_0 d_1	Control_0 d_2	Control_0 d_3	Control_15 d_1	Control_15 d_2	Control_15 d_3	CTS_15 d_1	CTS_15 d_2	CTS_15 d_3	CTS_15 d	Control_15 d	Control_0 d	Control_0 d-vs-Control_15 d-log2fc	Control_0 d-vs-Control_15 d-pvalue	Control_0 d-vs-Control_15 d-fdr	Control_0 d-vs-CTS_15 d-log2fc	Control_0 d-vs-CTS_15 d-pvalue	Control_0 d-vs-CTS_15 d-fdr	Control_15 d-vs-CTS_15 d-log2fc	CTS_15 d-vs-Control_15 d-pvalue	CTS_15 d-vs-Control_15 d-fdr	TF_family
Dil.01g005270.1	ASP3	7.9	9.02	7.95	1.12	2.17	2.05	2.7	2.34	1.58	2.2067	1.78	8.29	-2.21949	0.00133943	0.00318299	-1.9095	0.0119476	0.0244285	0.309991	0.524117	0.964214	--
Dil.01g005280.1	ASP3	212.64	212.52	200.4	57.54	57.18	74.06	62.12	65.47	60.99	62.86	62.9267	208.52	-1.72844	4.0464e-09	1.58525e-08	-1.72997	8.09234e-22	5.18373e-21	-0.00152925	0.826404	0.971767	--
Dil.01g033560.1	P4H4	76.45	71.41	73.26	23.53	24.2	24.4	20.96	22.28	21.13	21.4567	24.0433	73.7067	-1.61616	4.7923e-06	1.48947e-05	-1.78037	1.48102e-09	5.63254e-09	-0.164211	0.202472	0.682914	--
Dil.03g001130.1	ALDH7B4	154.14	152.51	162.63	42.65	43.45	41.08	57.14	56.59	55.26	56.33	42.3933	156.427	-1.88358	1.44285e-28	1.2504e-27	-1.47351	9.72465e-08	3.2967e-07	0.410066	3.55978e-06	0.00014038	--
Dil.04g025710.1	P5CS	14.18	15.18	13.56	1.57	1.35	2.44	2.33	2.09	2	2.14	1.7867	14.3067	-3.00135	3.13014e-16	1.76057e-15	-2.741	3.68456e-19	2.16001e-18	0.26034	0.477466	0.94614	--
Dil.05g021640.1	AMI1	26.99	28.55	25.25	4.63	5.06	4.88	3	2.89	3.85	3.2467	4.8567	26.93	-2.47118	1.71298e-12	8.1725e-12	-3.05218	7.68919e-21	4.76766e-20	-0.581007	0.0535877	0.329715	--
Dil.05g021650.1	AMI1	5.16	5.05	4.09	1.14	1.11	1.13	1.05	0.79	0.81	0.8833	1.1267	4.7667	-2.08092	8.9029e-06	2.70292e-05	-2.43195	7.79364e-09	2.8318e-08	-0.351031	0.234735	0.733309	--
Dil.06g001360.1	P4H10	58.69	60.74	62.32	16.77	10.56	13.95	12.9	9.64	9.34	10.6267	13.76	60.5833	-2.13844	1.23887e-10	5.35442e-10	-2.51123	2.4466e-23	1.64111e-22	-0.372791	0.0607801	0.357631	--
Dil.06g002680.1	ALDH3F1	0.87	1.89	1.35	0.14	0	0	0	0	0	0	0.0467	1.37	-4.87564	0.00272722	0.00619757	-10.42	1.24437e-05	3.59133e-05	-5.54432	0.551563	0.964214	--
Dil.06g012010.1	ALDH3I1	3.02	4	2.73	0.4	0.19	0.74	0.45	0.32	0.69	0.4867	0.4433	3.25	-2.87398	0.00134977	0.00320628	-2.73943	0.000628454	0.00152882	0.134542	0.904202	0.971767	--
Dil.07g012650.1	DELTA-OAT	39.39	41.88	42.42	13.27	12.76	11.07	11.43	14.95	12.49	12.9567	12.3667	41.23	-1.73724	9.08016e-07	2.99496e-06	-1.67	3.09801e-05	8.62508e-05	0.0672379	0.773403	0.971767	--
Dil.08g000830.1	PAO4	43.73	47.06	41.91	15.02	14.38	16.39	17.88	15.4	16.62	16.6333	15.2633	44.2333	-1.53506	0.000175374	0.000466262	-1.41106	0.00675966	0.0143967	0.124007	0.447016	0.930581	--
Dil.08g016130.1	P4H12	52.84	52.58	51.57	8.22	6.4	9.94	7.74	5.73	6.85	6.7733	8.1867	52.33	-2.67629	3.99355e-19	2.53563e-18	-2.9497	6.23076e-31	5.13666e-30	-0.27341	0.264882	0.769163	--
Dil.08g016160.1	P4H12	2.7	1.69	0.89	0	0	0	0	0.14	0	0.0467	0	1.76	-10.7814	0.00690033	0.014749	-5.23704	0.0120624	0.0246236	5.54432	0.906845	0.971767	--
Dil.08g018420.1	SPMS	0	0.22	0	0	1.34	0.62	0.49	1.63	0.38	0.8333	0.6533	0.0733	3.15528	0.00635779	0.0136596	3.50635	0.000278297	0.000704421	0.351074	0.729257	0.964214	--
Dil.08g018700.1	SPMS	57.43	56.28	58.85	124.83	120.17	129.85	126.82	130.14	127.45	128.137	124.95	57.52	1.11922	4.10244e-195	2.99188e-193	1.15555	2.27563e-239	1.83476e-237	0.0363325	0.806929	0.971767	--
Dil.09g014550.1	ALDH3H1	88.11	90.68	87.79	34.61	33.97	32.71	34.6	36.3	34.19	35.03	33.7633	88.86	-1.39608	0.000293261	0.000756681	-1.34294	0.00424964	0.00933693	0.0531336	0.732561	0.964214	--
Dil.10g016670.1	SPDSYN	33.98	37.88	38.8	9.19	6.95	8.45	9.38	9.25	8.66	9.0967	8.1967	36.8867	-2.16999	5.7571e-11	2.53775e-10	-2.01969	1.47994e-10	5.95522e-10	0.150301	0.522988	0.964022	--
Dil.11g016040.1	PIP	147.3	137.32	140.7	74.77	71.72	68.57	56.38	54.66	48.93	53.3233	71.6867	141.773	-0.983809	0.0322652	0.0612143	-1.41075	0.000460505	0.00113602	-0.426938	9.18105e-07	4.11414e-05	--
Dil.11g017350.1	P4H9	275.55	272.1	259.42	111.53	102.8	105.67	125.19	113.1	130.48	122.923	106.667	269.023	-1.33462	0.00172981	0.00404459	-1.12997	0.890978	0.942119	0.204649	0.0233725	0.191555	--
Dil.11g020820.1	ADC2	294.08	311.87	300.67	56.2	57.21	50.94	53.09	54.17	52.98	53.4133	54.7833	302.207	-2.46373	7.52415e-123	2.74365e-121	-2.50026	1.93415e-155	8.59984e-154	-0.0365371	0.468156	0.940381	--
Dil.11g021370.1	At4g34880	30.45	29.62	29.32	0.22	0.29	0.07	0.15	0.05	0.11	0.1033	0.1933	29.7967	-7.26792	8.10323e-31	7.46165e-30	-8.1717	8.55226e-31	7.01465e-30	-0.903785	0.520309	0.963457	--
Dil.11g021380.1	At4g34880	6.99	6.75	7.75	0.26	0.13	0.42	0.22	0.18	0.1	0.1667	0.27	7.1633	-4.7296	5.27424e-13	2.57011e-12	-5.42559	2.57636e-16	1.34856e-15	-0.695994	0.509456	0.959146	--
Dil.12g007610.1	ASP1	200.65	202.98	197.44	24.58	25.62	22.27	25.65	29.16	25.35	26.72	24.1567	200.357	-3.05208	6.78745e-146	3.22397e-144	-2.90658	3.18343e-124	1.03357e-122	0.145499	0.298778	0.809051	--
Dil.12g011640.1	ALDH2B7	170.22	170.55	161.95	9.9	8.48	11.5	5.46	5.02	6.56	5.68	9.96	167.573	-4.0725	6.70792e-183	4.23976e-181	-4.88276	2.38513e-305	2.84194e-303	-0.810255	2.83084e-05	0.000865792	--
Dil.14g001010.1	P4H7	197.42	199.99	200.74	39.11	38.07	40.96	37.73	42.14	38.29	39.3867	39.38	199.383	-2.34001	3.35847e-53	4.97827e-52	-2.33977	4.69529e-53	6.18571e-52	0.000244214	0.883476	0.971767	--
Dil.14g001350.1	ASP1	15.51	16.67	16.17	1.07	0.35	0.39	0.87	1.02	1.21	1.0333	0.6033	16.1167	-4.73945	8.98269e-24	6.76327e-23	-3.96318	5.08794e-27	3.80189e-26	0.776279	0.234357	0.732751	--
Dil.14g004570.1	P5CS	42.96	45.62	42.03	16.71	13.23	14.41	11.1	13.72	13.49	12.77	14.7833	43.5367	-1.55826	1.55422e-05	4.61746e-05	-1.76947	2.10066e-12	9.3043e-12	-0.211213	0.0560272	0.340508	--
Dil.14g014680.1	POX1	39.57	45.06	36.67	59.44	68.24	71.99	120.35	114.51	113.84	116.233	66.5567	40.4333	0.719038	1.73915e-71	3.44949e-70	1.52341	8.87317e-255	7.97859e-253	0.804369	1.713e-21	7.89006e-19	--
Dil.15g006250.1	ALDH2B4	71.43	65.6	66.26	4.42	5.15	3.27	4.32	5.35	3.56	4.41	4.28	67.7633	-3.98482	2.00247e-100	5.66379e-99	-3.94165	3.00819e-110	8.47057e-109	0.0431679	0.90951	0.9723	--

## Sheet: Citrate cycle
id	Symbol	Control_0 d_1	Control_0 d_2	Control_0 d_3	Control_15 d_1	Control_15 d_2	Control_15 d_3	CTS_15 d_1	CTS_15 d_2	CTS_15 d_3	CTS_15 d	Control_15 d	Control_0 d	Control_0 d-vs-Control_15 d-log2fc	Control_0 d-vs-Control_15 d-pvalue	Control_0 d-vs-Control_15 d-fdr	Control_0 d-vs-CTS_15 d-log2fc	Control_0 d-vs-CTS_15 d-pvalue	Control_0 d-vs-CTS_15 d-fdr	Control_15 d-vs-CTS_15 d-log2fc	CTS_15 d-vs-Control_15 d-pvalue	CTS_15 d-vs-Control_15 d-fdr	TF_family
Dil.01g027100.1	MD1	370.85	372.13	375.57	177.2	177.36	172.17	115.37	129.19	111.96	118.84	175.577	372.85	-1.08649	0.315009	0.44978	-1.64957	3.41466e-16	1.77851e-15	-0.563081	1.51486e-15	3.35455e-13	--
Dil.02g022620.1	At4g26910	32.73	31.33	28.89	8.97	9.4	10.13	11.52	10.99	11.99	11.5	9.5	30.9833	-1.70549	6.56023e-05	0.000183448	-1.42986	0.0234527	0.0454364	0.275634	0.154872	0.602376	--
Dil.02g022860.1	Os08g0191100	42.44	42.94	41.98	11.5	8.07	9.8	7.55	7.63	7.08	7.42	9.79	42.4533	-2.1165	8.69892e-16	4.81846e-15	-2.51639	3.93313e-51	5.01764e-50	-0.39989	0.00637291	0.074426	--
Dil.03g002350.1	At1g54220	100.23	97.49	97.75	37.06	46.74	43.95	34.73	34.31	34.49	34.51	42.5833	98.49	-1.20969	0.458583	0.604143	-1.51296	3.49706e-05	9.68145e-05	-0.303274	0.0102547	0.105479	--
Dil.04g011250.1	FUM1	35.86	37.01	40.18	12.47	11.23	9.41	13.49	11.93	12.82	12.7467	11.0367	37.6833	-1.77162	2.32756e-06	7.429e-06	-1.56381	0.000236401	0.00060279	0.207816	0.249	0.750331	--
Dil.04g014190.1	PDH-E1	51.65	54.31	52.6	13.05	10.49	13.08	11.8	13.17	12.04	12.3367	12.2067	52.8533	-2.11433	2.99981e-15	1.62406e-14	-2.09904	1.10008e-18	6.34899e-18	0.0152833	0.974783	0.99133	--
Dil.06g008760.1	PCKA	734.93	759.38	737.93	286.04	281.88	254.66	329.1	333.79	337.66	333.517	274.193	744.08	-1.44026	5.78744e-11	2.55018e-10	-1.1577	0.448839	0.598056	0.282565	1.82492e-06	7.62755e-05	--
Dil.07g015720.1	MMDH	123.73	120.12	127.22	20.21	16.53	18.22	19.49	19.99	17.26	18.9133	18.32	123.69	-2.75524	1.25632e-51	1.81127e-50	-2.70925	1.48036e-56	2.07456e-55	0.0459841	0.857201	0.971767	--
Dil.08g020240.1	ICDH-1	10.54	11.65	11	1.97	1.39	0.82	0.91	0.79	0.99	0.8967	1.3933	11.0633	-2.98917	3.46954e-08	1.27555e-07	-3.62507	4.01233e-14	1.91194e-13	-0.635897	0.259842	0.762119	--
Dil.09g019580.1	EMB3003	19.65	18.27	19.12	1.78	1.88	2.6	2.01	1.42	1.76	1.73	2.0867	19.0133	-3.18774	2.82209e-18	1.73648e-17	-3.45817	2.40561e-24	1.66296e-23	-0.270428	0.466549	0.939965	--
Dil.10g016080.1	IAR4	96.32	96.31	101.31	28.58	27.51	31.34	24.55	23.74	24	24.0967	29.1433	97.98	-1.74932	1.42986e-12	6.84798e-12	-2.02365	3.27194e-28	2.51963e-27	-0.274332	0.00910737	0.0971931	--
Dil.11g016020.1	MDHG	0.23	0.52	0.25	1.6	1.65	0.69	3.5	2.82	2.57	2.9633	1.3133	0.3333	1.9782	1.92188e-05	5.66221e-05	3.15218	2.25509e-14	1.08831e-13	1.17399	0.0115881	0.115931	--
Dil.12g003830.1	ACO3	97.26	100.7	98.5	9.92	10.28	8.82	8.31	9.53	9.28	9.04	9.6733	98.82	-3.35272	3.18354e-191	2.22585e-189	-3.45041	9.06379e-221	6.42918e-219	-0.0976903	0.348576	0.86162	--
Dil.14g007610.1	IDH5	73.12	70.94	73.63	27.36	27.54	25.83	27.36	25.21	22.28	24.95	26.91	72.5633	-1.4311	0.0014475	0.00342163	-1.5402	0.000141639	0.000369854	-0.109103	0.341662	0.855176	--
Dil.15g001190.1	PDH-E1	3.35	2.7	2.49	0.5	0.35	0.39	0.24	0.39	0.11	0.2467	0.4133	2.8467	-2.7839	0.00182074	0.00424422	-3.52864	5.44233e-05	0.000148059	-0.744743	0.419378	0.90958	--

## Sheet: Glycolysis gluconeogenesis
id	Symbol	Control_0 d_1	Control_0 d_2	Control_0 d_3	Control_15 d_1	Control_15 d_2	Control_15 d_3	CTS_15 d_1	CTS_15 d_2	CTS_15 d_3	CTS_15 d	Control_15 d	Control_0 d	Control_0 d-vs-Control_15 d-log2fc	Control_0 d-vs-Control_15 d-pvalue	Control_0 d-vs-Control_15 d-fdr	Control_0 d-vs-CTS_15 d-log2fc	Control_0 d-vs-CTS_15 d-pvalue	Control_0 d-vs-CTS_15 d-fdr	Control_15 d-vs-CTS_15 d-log2fc	CTS_15 d-vs-Control_15 d-pvalue	CTS_15 d-vs-Control_15 d-fdr	TF_family
Dil.01g004290.1	PFK3	656.37	659.77	654.73	42.78	33.14	37.7	26.99	31.39	22.29	26.89	37.8733	656.957	-4.11654	0	0	-4.61066	0	0	-0.494113	0.000116162	0.00286424	--
Dil.01g031130.1	PKP1	111.58	115	117.1	53.23	45.24	51.96	43.01	43.78	46.55	44.4467	50.1433	114.56	-1.19197	0.434765	0.583709	-1.36596	9.9991e-05	0.000264615	-0.173983	0.0224648	0.186572	--
Dil.03g001130.1	ALDH7B4	154.14	152.51	162.63	42.65	43.45	41.08	57.14	56.59	55.26	56.33	42.3933	156.427	-1.88358	1.44285e-28	1.2504e-27	-1.47351	9.72465e-08	3.2967e-07	0.410066	3.55978e-06	0.00014038	--
Dil.03g002350.1	At1g54220	100.23	97.49	97.75	37.06	46.74	43.95	34.73	34.31	34.49	34.51	42.5833	98.49	-1.20969	0.458583	0.604143	-1.51296	3.49706e-05	9.68145e-05	-0.303274	0.0102547	0.105479	--
Dil.03g005950.1	HXK1	10.45	8.9	9.64	7.81	8.11	7.95	3.8	3.05	3.23	3.36	7.9567	9.6633	-0.280357	1.9396e-07	6.72111e-07	-1.52406	0.0585578	0.10438	-1.2437	3.34125e-09	2.51288e-07	--
Dil.03g026070.1	--	5.2	6.53	4.68	0	0	0	0	0.11	0	0.0367	0	5.47	-12.4173	4.25758e-11	1.89224e-10	-7.22093	1.01899e-11	4.36312e-11	5.1964	0.627362	0.964214	--
Dil.04g006840.1	ADH2	146.24	145.82	141.73	53.97	52.98	53.11	57.28	58.83	61.96	59.3567	53.3533	144.597	-1.43838	2.07169e-06	6.64006e-06	-1.28455	0.0182747	0.0361341	0.153832	0.116596	0.516685	--
Dil.04g014190.1	PDH-E1	51.65	54.31	52.6	13.05	10.49	13.08	11.8	13.17	12.04	12.3367	12.2067	52.8533	-2.11433	2.99981e-15	1.62406e-14	-2.09904	1.10008e-18	6.34899e-18	0.0152833	0.974783	0.99133	--
Dil.04g018500.1	OsI_35105	171.45	171.08	175.11	26.28	28.21	28.18	25.07	25.5	21.86	24.1433	27.5567	172.547	-2.64651	2.07804e-101	5.93419e-100	-2.83729	3.69758e-105	9.86075e-104	-0.190777	0.0713214	0.392762	--
Dil.04g024830.1	TPIP1	184.65	177.03	198.4	30.31	23.65	27	10.24	14.58	9.98	11.6	26.9867	186.693	-2.79035	1.72789e-44	2.18075e-43	-4.00847	3.69505e-95	8.76234e-94	-1.21812	3.31101e-09	2.50008e-07	--
Dil.04g028660.1	--	37.05	0	56.19	82.92	114.76	105.4	297.86	149.87	251.04	232.923	101.027	31.08	1.70068	0.00631792	0.0135813	2.9058	1.09432e-06	3.42955e-06	1.20512	0.0669875	0.378211	--
Dil.04g028670.1	--	18.75	27.91	22	46.26	43.69	50.42	60.61	52.83	67.43	60.29	46.79	22.8867	1.03169	2.72193e-32	2.61195e-31	1.39741	3.42868e-50	4.29037e-49	0.365719	0.0163471	0.148687	--
Dil.04g028680.1	mipp1	51.34	46.15	50.1	104.17	111.79	115.88	154.14	144.71	150.98	149.943	110.613	49.1967	1.16889	1.23096e-142	5.6653e-141	1.60778	4.69734e-263	4.4732e-261	0.438892	9.73266e-08	5.41409e-06	--
Dil.05g014050.1	ADH1	4.63	3.66	2.46	0.59	0.51	0.22	0.35	0.56	0.36	0.4233	0.44	3.5833	-3.02573	0.00530503	0.0115252	-3.08144	0.00147059	0.00340846	-0.0557094	0.866244	0.971767	--
Dil.05g014060.1	ADH1	2.1	0.93	1.11	0	0	0	0.08	0	0.18	0.0867	0	1.38	-10.4305	0.00157639	0.00370413	-3.99305	0.0167586	0.0334288	6.43741	0.578578	0.964214	--
Dil.06g002680.1	ALDH3F1	0.87	1.89	1.35	0.14	0	0	0	0	0	0	0.0467	1.37	-4.87564	0.00272722	0.00619757	-10.42	1.24437e-05	3.59133e-05	-5.54432	0.551563	0.964214	--
Dil.06g005630.1	At3g50520	15.32	14.2	20.56	4.01	3.65	4.98	3.67	5.72	5.63	5.0067	4.2133	16.6933	-1.98624	0.0203161	0.0400777	-1.73735	0.0871845	0.149202	0.248888	0.607023	0.964214	--
Dil.06g008760.1	PCKA	734.93	759.38	737.93	286.04	281.88	254.66	329.1	333.79	337.66	333.517	274.193	744.08	-1.44026	5.78744e-11	2.55018e-10	-1.1577	0.448839	0.598056	0.282565	1.82492e-06	7.62755e-05	--
Dil.06g009980.1	PFK5	10.89	9.56	8.5	3.31	2.46	3.43	1.87	2.5	2.05	2.14	3.0667	9.65	-1.65386	0.0271191	0.0522328	-2.17292	1.33712e-05	3.84432e-05	-0.519061	0.0892498	0.445282	--
Dil.06g012010.1	ALDH3I1	3.02	4	2.73	0.4	0.19	0.74	0.45	0.32	0.69	0.4867	0.4433	3.25	-2.87398	0.00134977	0.00320628	-2.73943	0.000628454	0.00152882	0.134542	0.904202	0.971767	--
Dil.07g015730.1	PDC1	127.62	135.43	122.88	32.11	32.73	31.34	29.15	29.44	30.08	29.5567	32.06	128.643	-2.00453	5.67956e-37	6.14689e-36	-2.12182	3.19996e-48	3.83742e-47	-0.117291	0.134322	0.559693	--
Dil.07g021850.1	PFP-BETA	144.27	142.75	148.1	49.65	50.27	41.13	30.96	33.49	33.03	32.4933	47.0167	145.04	-1.62521	3.96507e-10	1.6616e-09	-2.15824	5.48786e-54	7.38267e-53	-0.533029	1.53022e-08	9.92706e-07	--
Dil.08g013280.1	PFK4	14.44	13.9	12.44	3.82	4.03	6.13	3.95	3.32	5.49	4.2533	4.66	13.5933	-1.5445	0.0734363	0.128723	-1.67623	0.0116674	0.0239041	-0.131736	0.585767	0.964214	--
Dil.08g015970.1	ADH1	800.2	824.13	825.68	155.24	134.7	151.69	97.5	107.84	97.69	101.01	147.21	816.67	-2.47188	1.41989e-97	3.91328e-96	-3.01526	4.94777e-256	4.48227e-254	-0.543378	1.75116e-11	2.15664e-09	--
Dil.08g019110.1	At1g56190	26.71	27.97	30.29	7.51	7.66	9.24	11.44	10.29	10.02	10.5833	8.1367	28.3233	-1.79948	2.06914e-05	6.07942e-05	-1.4202	0.0381492	0.070774	0.379284	0.0600065	0.355074	--
Dil.09g000470.1	PFP-ALPHA	837.13	867.4	840.87	378.48	338.05	358.65	258.44	266.38	249.06	257.96	358.393	848.467	-1.24331	0.0289988	0.0554657	-1.71771	2.38067e-44	2.66098e-43	-0.474396	1.0153e-16	2.5695e-14	--
Dil.09g001780.1	At5g42250	0.85	1.22	1.23	0	0	0.09	0.32	0	0	0.1067	0.03	1.1	-5.1964	0.00699239	0.0149404	-3.36632	0.0565099	0.101204	1.83007	0.545616	0.964214	--
Dil.09g003050.1	HXK2	34.78	37.16	38.64	5.43	5.41	4.36	2.07	3.09	3.27	2.81	5.0667	36.86	-2.86295	1.63741e-30	1.49326e-29	-3.71341	1.83491e-50	2.31522e-49	-0.850467	0.00158962	0.0252998	--
Dil.09g004880.1	PGIC1	180.03	194.9	183.06	48.29	47.23	46.21	35.94	33.67	35.21	34.94	47.2433	185.997	-1.97709	1.34244e-46	1.77955e-45	-2.41233	3.38919e-94	7.94358e-93	-0.435231	3.89417e-08	2.32337e-06	--
Dil.09g014550.1	ALDH3H1	88.11	90.68	87.79	34.61	33.97	32.71	34.6	36.3	34.19	35.03	33.7633	88.86	-1.39608	0.000293261	0.000756681	-1.34294	0.00424964	0.00933693	0.0531336	0.732561	0.964214	--
Dil.09g017610.1	FBPban1	34.96	38.67	37.78	12.26	11.28	12.86	13.95	12.92	14.2	13.69	12.1333	37.1367	-1.61387	0.000295781	0.000762768	-1.43972	0.0130362	0.0264952	0.174146	0.354915	0.864301	--
Dil.09g019580.1	EMB3003	19.65	18.27	19.12	1.78	1.88	2.6	2.01	1.42	1.76	1.73	2.0867	19.0133	-3.18774	2.82209e-18	1.73648e-17	-3.45817	2.40561e-24	1.66296e-23	-0.270428	0.466549	0.939965	--
Dil.10g005950.1	At4g26390	632.38	650.71	642.33	205.49	193.18	208.92	160.16	170.71	161.94	164.27	202.53	641.807	-1.664	7.52437e-28	6.40829e-27	-1.96607	5.45645e-82	1.10259e-80	-0.302067	1.66077e-07	8.8128e-06	--
Dil.10g008570.1	PGM1	50.78	51.61	49.99	16.67	19.15	14.71	17.41	19.27	22.88	19.8533	16.8433	50.7933	-1.59246	1.40869e-05	4.2009e-05	-1.35526	0.0313429	0.0592423	0.237204	0.121623	0.529585	--
Dil.10g016080.1	IAR4	96.32	96.31	101.31	28.58	27.51	31.34	24.55	23.74	24	24.0967	29.1433	97.98	-1.74932	1.42986e-12	6.84798e-12	-2.02365	3.27194e-28	2.51963e-27	-0.274332	0.00910737	0.0971931	--
Dil.10g018860.1	GAPC2	1569.35	1651.88	1619.18	771.83	660.6	716.99	512.07	594.44	552.41	552.973	716.473	1613.47	-1.17118	0.529264	0.676734	-1.54488	1.32091e-14	6.44548e-14	-0.373703	1.35624e-08	8.94961e-07	--
Dil.11g015430.1	CFBP1	18.92	15.59	12.62	2.4	4.45	3.08	3.92	5.85	4.9	4.89	3.31	15.71	-2.24678	2.98757e-05	8.64607e-05	-1.68378	0.0130107	0.0264478	0.563003	0.0725899	0.396148	--
Dil.11g016570.1	PKP1	3.35	4.7	5.1	0.8	0.73	0.35	1.19	0.92	1.11	1.0733	0.6267	4.3833	-2.80626	5.17242e-05	0.000145948	-2.02993	0.00626172	0.0134046	0.776328	0.149524	0.591091	--
Dil.11g021220.1	TPIP1	128.65	133.86	126.64	47.5	41.94	39.89	31.28	28.87	25.99	28.7133	43.11	129.717	-1.58927	1.61994e-07	5.65644e-07	-2.17557	1.6386e-29	1.30893e-28	-0.586302	1.01528e-06	4.49653e-05	--
Dil.12g007830.1	ACS	42.33	46.4	43.7	4.74	3.79	4.4	4.16	3.27	4.2	3.8767	4.31	44.1433	-3.35644	9.37964e-70	1.80745e-68	-3.50931	1.235e-82	2.5145e-81	-0.152871	0.423055	0.912043	--
Dil.12g011640.1	ALDH2B7	170.22	170.55	161.95	9.9	8.48	11.5	5.46	5.02	6.56	5.68	9.96	167.573	-4.0725	6.70792e-183	4.23976e-181	-4.88276	2.38513e-305	2.84194e-303	-0.810255	2.83084e-05	0.000865792	--
Dil.12g013090.1	PKP3	13.13	10.69	10.84	4.61	6.04	3.5	1.95	2.63	2.67	2.4167	4.7167	11.5533	-1.29247	0.444682	0.589649	-2.25722	1.43875e-07	4.82404e-07	-0.964749	0.000387086	0.00790301	--
Dil.13g002260.1	ENO3	18.74	22.22	22.41	9.86	7.72	7.46	7.67	5.31	7.71	6.8967	8.3467	21.1233	-1.33957	0.247617	0.367963	-1.61487	0.01074	0.0221561	-0.275301	0.197928	0.676482	--
Dil.14g000230.1	GALM	33.82	37.72	33.01	4.48	3.89	4.38	3.22	4.54	3.87	3.8767	4.25	34.85	-3.03562	8.50967e-24	6.4112e-23	-3.16827	3.68364e-27	2.76622e-26	-0.132646	0.628433	0.964214	--
Dil.14g009210.1	ENO1	2511.35	2554.92	2531.59	727.53	674.33	697.24	452.06	483.9	461.06	465.673	699.7	2532.62	-1.85582	5.11785e-66	9.25274e-65	-2.44324	1.91337e-265	1.88133e-263	-0.587418	2.69182e-30	3.64663e-27	--
Dil.14g009420.1	FBA6	3754.57	3857.17	3735.1	2264.89	2029.81	2311.72	1478.71	1625.76	1552.37	1552.28	2202.14	3782.28	-0.78035	5.90031e-10	2.44577e-09	-1.28487	0.000238389	0.00060754	-0.504517	8.34152e-18	2.59602e-15	--
Dil.14g020380.1	PGM1	320.39	324.22	320.43	94.17	88.05	92.12	94.9	103.45	97.85	98.7333	91.4467	321.68	-1.81462	4.74505e-43	5.83336e-42	-1.70402	9.70829e-32	8.15362e-31	0.110607	0.192223	0.667282	--
Dil.15g001190.1	PDH-E1	3.35	2.7	2.49	0.5	0.35	0.39	0.24	0.39	0.11	0.2467	0.4133	2.8467	-2.7839	0.00182074	0.00424422	-3.52864	5.44233e-05	0.000148059	-0.744743	0.419378	0.90958	--
Dil.15g004850.1	GALM	1.62	1.24	1.44	7.23	9.22	3.04	12.47	15.31	16.29	14.69	6.4967	1.4333	2.18033	7.02407e-14	3.578e-13	3.35739	2.51872e-57	3.56483e-56	1.17706	3.71265e-05	0.00109059	--
Dil.15g006250.1	ALDH2B4	71.43	65.6	66.26	4.42	5.15	3.27	4.32	5.35	3.56	4.41	4.28	67.7633	-3.98482	2.00247e-100	5.66379e-99	-3.94165	3.00819e-110	8.47057e-109	0.0431679	0.90951	0.9723	--
Dil.15g010320.1	Ldha	20.62	22.27	20.65	7.32	6.21	7.72	5.63	6.77	7.02	6.4733	7.0833	21.18	-1.5802	3.82358e-05	0.000109505	-1.71012	1.12066e-08	4.0343e-08	-0.12992	0.259651	0.761924	--
Dil.15g013390.1	GALM	141.83	137.78	160.6	10.97	14.63	16.38	13.43	14.84	13.9	14.0567	13.9933	146.737	-3.39042	1.81278e-59	2.94897e-58	-3.3839	2.69444e-92	6.1138e-91	0.00651485	0.952963	0.985762	--
Dil.15g013400.1	GALM	96.06	98.9	79.97	13.91	10.38	9.69	17.5	15.84	15.29	16.21	11.3267	91.6433	-3.01631	3.81478e-25	2.98606e-24	-2.49915	3.92457e-20	2.37141e-19	0.517161	0.0373118	0.262693	--
Dil.15g019990.1	At5g24760	0.79	0.59	0.93	0	0	0	0	0.04	0.04	0.0267	0	0.77	-9.58871	0.000324025	0.000830904	-4.85175	0.00276368	0.00621089	4.73697	0.730304	0.964214	--
MSTRG.26219	PGK1	1.07	1.35	1.63	7.54	5.68	6.05	6.4	6.97	4.86	6.0767	6.4233	1.35	2.25036	7.89991e-27	6.531e-26	2.17032	2.56923e-25	1.81922e-24	-0.080042	0.701908	0.964214	--
